# Supplementary material for: Benzyl 3-[(E)-1-(pyrazin-2-yl)ethyl­idene]dithio­carbazate
Source: Acta Crystallogr Sect E Struct Rep Online. 2011 Jul 23;67(Pt 8):o2105. doi: 10.1107/S1600536811028480 (PMC3213547; doi:10.1107/S1600536811028480)
Supplement: Supplementary file 1 [file e-67-o2105-sup1.cif]

##############################################################################
#                                                                            #
# This CIF contains the data in a paper accepted for publication in          #
# Acta Crystallographica Section E. It conforms to the requirements of       #
# Notes for Authors for Acta Crystallographica Section E, and has been       #
# peer reviewed under the auspices of the IUCr Commission on Journals.       #
#                                                                            #
# Full details of the Crystallographic Information File format               #
# are given in the paper "The Crystallographic Information File (CIF):       #
# a New Standard Archive File for Crystallography" by S. R. Hall, F. H.      #
# Allen and I. D. Brown [Acta Cryst. (1991), A47, 655-685].                  #
#                                                                            #
# The current version of the core CIF dictionary is obtainable from          #
# ftp://ftp.iucr.org/pub/cif_core.dic.                                       #
#                                                                            #
# Software is freely available for graphical display of the structure(s)     #
# in this CIF. For information consult the CIF software page                 #
# http://www.iucr.org/resources/cif/software.                                #
#                                                                            #
# This file may be used for bona fide research purposes within the           #
# scientific community so long as proper attribution is given to the journal # 
# article from which it was obtained.                                        #
#                                                                            #
##############################################################################
data_I
_audit_creation_method     SHELXL-97
_chemical_name_systematic
;
Benzyl 3-[(<i>E</i>)-1-(pyrazin-2-yl)ethylidene]dithiocarbazate
;
_chemical_name_common     ?
_chemical_formula_moiety     'C14 H14 N4 S2'
_chemical_formula_sum     'C14 H14 N4 S2'
_chemical_formula_iupac     'C14 H14 N4 S2'
_chemical_formula_weight     302.41
_chemical_melting_point     ?
_symmetry_cell_setting     triclinic
_symmetry_space_group_name_H-M     'P -1'
_symmetry_space_group_name_Hall     '-P 1'
loop_
    _symmetry_equiv_pos_as_xyz
    'x, y, z'
    '-x, -y, -z'
_cell_length_a     9.511(3)
_cell_length_b     9.786(3)
_cell_length_c     17.144(5)
_cell_angle_alpha     90.688(4)
_cell_angle_beta     100.178(6)
_cell_angle_gamma     111.006(6)
_cell_volume     1461.2(8)
_cell_formula_units_Z     4
_cell_measurement_reflns_used     5249
_cell_measurement_theta_min     3.3
_cell_measurement_theta_max     25.2
_cell_measurement_temperature     294(2)
_exptl_crystal_description     needle
_exptl_crystal_colour     yellow
_exptl_crystal_size_max     0.45
_exptl_crystal_size_mid     0.23
_exptl_crystal_size_min     0.22
_exptl_crystal_density_diffrn     1.375
_exptl_crystal_density_meas     ?
_exptl_crystal_density_method     'not measured'
_exptl_crystal_F_000     632
_exptl_absorpt_coefficient_mu     0.359
_exptl_absorpt_correction_type     multi-scan
_exptl_absorpt_process_details     '(ABSCOR; Higashi, 1995)'
_exptl_absorpt_correction_T_min     0.88
_exptl_absorpt_correction_T_max     0.90
_exptl_special_details     ?
_diffrn_ambient_temperature     294(2)
_diffrn_radiation_type     MoK\a
_diffrn_radiation_wavelength     0.71073
_diffrn_radiation_source     'fine-focus sealed tube'
_diffrn_radiation_monochromator     graphite
_diffrn_measurement_device_type     'Rigaku R-AXIS RAPID IP'
_diffrn_measurement_method     \w
_diffrn_detector_area_resol_mean     10.0
_diffrn_reflns_number     9171
_diffrn_reflns_av_R_equivalents     0.0271
_diffrn_reflns_av_sigmaI/netI     0.0523
_diffrn_reflns_theta_min     3.35
_diffrn_reflns_theta_max     25.20
_diffrn_reflns_theta_full     25.20
_diffrn_measured_fraction_theta_max     0.996
_diffrn_measured_fraction_theta_full     0.996
_diffrn_reflns_limit_h_min     -11
_diffrn_reflns_limit_h_max     10
_diffrn_reflns_limit_k_min     -10
_diffrn_reflns_limit_k_max     11
_diffrn_reflns_limit_l_min     -17
_diffrn_reflns_limit_l_max     20
_diffrn_standards_number     ?
_diffrn_standards_interval_count     ?
_diffrn_standards_interval_time     ?
_diffrn_standards_decay_%     ?
_refine_special_details
;
Refinement of <i>F</i>^2^ against ALL reflections. The weighted <i>R</i>-factor
<i>wR</i> and goodness of fit <i>S</i> are based on <i>F</i>^2^, conventional
<i>R</i>-factors <i>R</i> are based on <i>F</i>, with <i>F</i> set to zero for
negative <i>F</i>^2^. The threshold expression of <i>F</i>^2^ >
\s(<i>F</i>^2^) is used only for calculating <i>R</i>-factors(gt) <i>etc</i>.
and is not relevant to the choice of reflections for refinement.
<i>R</i>-factors based on <i>F</i>^2^ are statistically about twice as large
as those based on <i>F</i>, and <i>R</i>- factors based on ALL data will be
even larger.
;
_reflns_number_total     5249
_reflns_number_gt     3005
_reflns_threshold_expression     >2sigma(I)
_refine_ls_structure_factor_coef     Fsqd
_refine_ls_matrix_type     full
_refine_ls_R_factor_all     0.0905
_refine_ls_R_factor_gt     0.0438
_refine_ls_wR_factor_gt     0.0944
_refine_ls_wR_factor_ref     0.1109
_refine_ls_goodness_of_fit_ref     0.944
_refine_ls_restrained_S_all     0.944
_refine_ls_number_reflns     5249
_refine_ls_number_parameters     364
_refine_ls_number_restraints     0
_refine_ls_hydrogen_treatment     constr
_refine_ls_weighting_scheme     calc
_refine_ls_weighting_details
                 'calc w=1/[\s^2^(Fo^2^)+(0.0442P)^2^] where P=(Fo^2^+2Fc^2^)/3'
_atom_sites_solution_hydrogens     geom
_atom_sites_solution_primary     direct
_atom_sites_solution_secondary     difmap
_refine_ls_shift/su_max     0.000
_refine_ls_shift/su_mean     0.000
_refine_diff_density_max     0.213
_refine_diff_density_min     -0.221
_refine_ls_extinction_method     SHELXL
_refine_ls_extinction_coef     0.0051(7)
_refine_ls_extinction_expression
                                  'Fc^*^=kFc[1+0.001xFc^2^\l^3^/sin(2\q)]^-1/4^'
loop_
    _atom_type_symbol
    _atom_type_description
    _atom_type_scat_dispersion_real
    _atom_type_scat_dispersion_imag
    _atom_type_scat_source
    'C' 'C' 0.0033 0.0016
                         'International Tables Vol C Tables 4.2.6.8 and 6.1.1.4'
    'H' 'H' 0.0000 0.0000
                         'International Tables Vol C Tables 4.2.6.8 and 6.1.1.4'
    'N' 'N' 0.0061 0.0033
                         'International Tables Vol C Tables 4.2.6.8 and 6.1.1.4'
    'S' 'S' 0.1246 0.1234
                         'International Tables Vol C Tables 4.2.6.8 and 6.1.1.4'
_computing_data_collection     'PROCESS-AUTO (Rigaku, 1998)'
_computing_cell_refinement     'PROCESS-AUTO (Rigaku, 1998)'
_computing_data_reduction     'CrystalStructure (Rigaku/MSC, 2002)'
_computing_structure_solution     'SIR-92 (Altomare <i>et al.</i>, 1993)'
_computing_structure_refinement     'SHELXL-97 (Sheldrick, 2008)'
_computing_molecular_graphics     'Ortep-3 for Windows (Farrugia, 1997)'
_computing_publication_material     'WinGX (Farrugia, 1999)'
loop_
    _atom_site_type_symbol
    _atom_site_label
    _atom_site_fract_x
    _atom_site_fract_y
    _atom_site_fract_z
    _atom_site_U_iso_or_equiv
    _atom_site_adp_type
    _atom_site_calc_flag
    _atom_site_refinement_flags
    _atom_site_occupancy
    _atom_site_symmetry_multiplicity
    _atom_site_disorder_assembly
    _atom_site_disorder_group
    S S1 0.37949(8) 0.30497(8) 0.39964(4) 0.0577(2) Uani d . 1 1 . .
    S S2 0.47351(8) 0.22593(7) 0.25099(4) 0.0478(2) Uani d . 1 1 . .
    S S3 0.36950(8) 0.79605(8) 0.39238(4) 0.0576(2) Uani d . 1 1 . .
    S S4 0.47142(8) 0.73081(7) 0.24347(4) 0.0475(2) Uani d . 1 1 . .
    N N1 0.9596(3) -0.0100(2) 0.37093(13) 0.0612(6) Uani d . 1 1 . .
    N N2 0.9043(3) 0.0108(3) 0.20740(14) 0.0678(7) Uani d . 1 1 . .
    N N3 0.6706(2) 0.1393(2) 0.35110(11) 0.0440(5) Uani d . 1 1 . .
    N N4 0.5883(2) 0.1903(2) 0.39383(12) 0.0462(5) Uani d . 1 1 . .
    H H4N 0.6029 0.1905 0.4448 0.055 Uiso calc R 1 1 . .
    N N5 0.9564(3) 0.4878(2) 0.37052(13) 0.0579(6) Uani d . 1 1 . .
    N N6 0.9118(3) 0.5081(3) 0.20683(14) 0.0700(7) Uani d . 1 1 . .
    N N7 0.6718(2) 0.6436(2) 0.34506(12) 0.0451(5) Uani d . 1 1 . .
    N N8 0.5870(2) 0.6937(2) 0.38655(12) 0.0475(5) Uani d . 1 1 . .
    H H8N 0.6022 0.6962 0.4376 0.057 Uiso calc R 1 1 . .
    C C1 0.8542(3) 0.0416(2) 0.33694(14) 0.0419(6) Uani d . 1 1 . .
    C C2 0.8283(3) 0.0504(3) 0.25545(16) 0.0575(7) Uani d . 1 1 . .
    H H2 0.7532 0.0862 0.2331 0.069 Uiso calc R 1 1 . .
    C C3 1.0097(3) -0.0394(3) 0.24298(18) 0.0623(8) Uani d . 1 1 . .
    H H3 1.0675 -0.0680 0.2124 0.075 Uiso calc R 1 1 . .
    C C4 1.0353(3) -0.0503(3) 0.32220(18) 0.0664(8) Uani d . 1 1 . .
    H H4 1.1094 -0.0878 0.3439 0.080 Uiso calc R 1 1 . .
    C C5 0.7692(3) 0.0897(2) 0.38862(14) 0.0421(6) Uani d . 1 1 . .
    C C6 0.8013(3) 0.0798(3) 0.47576(15) 0.0646(8) Uani d . 1 1 . .
    H H6A 0.8297 0.1752 0.5026 0.097 Uiso calc R 1 1 . .
    H H6B 0.8838 0.0445 0.4894 0.097 Uiso calc R 1 1 . .
    H H6C 0.7110 0.0132 0.4917 0.097 Uiso calc R 1 1 . .
    C C7 0.4838(3) 0.2402(2) 0.35357(14) 0.0420(6) Uani d . 1 1 . .
    C C8 0.3348(3) 0.3081(3) 0.21370(14) 0.0513(7) Uani d . 1 1 . .
    H H8A 0.2407 0.2609 0.2333 0.062 Uiso calc R 1 1 . .
    H H8B 0.3751 0.4118 0.2314 0.062 Uiso calc R 1 1 . .
    C C9 0.3036(3) 0.2880(2) 0.12422(15) 0.0443(6) Uani d . 1 1 . .
    C C10 0.1556(3) 0.2220(3) 0.08232(16) 0.0591(8) Uani d . 1 1 . .
    H H10 0.0749 0.1883 0.1095 0.071 Uiso calc R 1 1 . .
    C C11 0.1261(4) 0.2054(3) 0.00069(19) 0.0731(9) Uani d . 1 1 . .
    H H11 0.0254 0.1628 -0.0270 0.088 Uiso calc R 1 1 . .
    C C12 0.2447(4) 0.2513(3) -0.04033(18) 0.0697(9) Uani d . 1 1 . .
    H H12 0.2246 0.2382 -0.0956 0.084 Uiso calc R 1 1 . .
    C C13 0.3914(4) 0.3160(3) 0.00040(18) 0.0670(8) Uani d . 1 1 . .
    H H13 0.4720 0.3470 -0.0271 0.080 Uiso calc R 1 1 . .
    C C14 0.4215(3) 0.3359(3) 0.08218(17) 0.0590(8) Uani d . 1 1 . .
    H H14 0.5221 0.3819 0.1094 0.071 Uiso calc R 1 1 . .
    C C15 0.8569(3) 0.5450(2) 0.33416(14) 0.0401(6) Uani d . 1 1 . .
    C C16 0.8372(3) 0.5543(3) 0.25265(15) 0.0568(7) Uani d . 1 1 . .
    H H16 0.7676 0.5954 0.2289 0.068 Uiso calc R 1 1 . .
    C C17 1.0091(3) 0.4506(3) 0.24458(18) 0.0620(8) Uani d . 1 1 . .
    H H17 1.0642 0.4153 0.2153 0.074 Uiso calc R 1 1 . .
    C C18 1.0308(3) 0.4415(3) 0.32380(18) 0.0623(8) Uani d . 1 1 . .
    H H18 1.1013 0.4010 0.3470 0.075 Uiso calc R 1 1 . .
    C C19 0.7713(3) 0.5969(2) 0.38395(14) 0.0430(6) Uani d . 1 1 . .
    C C20 0.8037(3) 0.5919(3) 0.47198(15) 0.0620(8) Uani d . 1 1 . .
    H H20A 0.8294 0.6881 0.4972 0.093 Uiso calc R 1 1 . .
    H H20B 0.8882 0.5596 0.4869 0.093 Uiso calc R 1 1 . .
    H H20C 0.7145 0.5247 0.4884 0.093 Uiso calc R 1 1 . .
    C C21 0.4789(3) 0.7394(2) 0.34580(14) 0.0416(6) Uani d . 1 1 . .
    C C22 0.3174(3) 0.7955(3) 0.20720(14) 0.0487(7) Uani d . 1 1 . .
    H H22A 0.2249 0.7366 0.2254 0.058 Uiso calc R 1 1 . .
    H H22B 0.3457 0.8969 0.2271 0.058 Uiso calc R 1 1 . .
    C C23 0.2895(3) 0.7829(3) 0.11759(14) 0.0428(6) Uani d . 1 1 . .
    C C24 0.2221(3) 0.6467(3) 0.07488(16) 0.0533(7) Uani d . 1 1 . .
    H H24 0.1938 0.5621 0.1018 0.064 Uiso calc R 1 1 . .
    C C25 0.1965(3) 0.6353(3) -0.00675(17) 0.0605(8) Uani d . 1 1 . .
    H H25 0.1516 0.5432 -0.0347 0.073 Uiso calc R 1 1 . .
    C C26 0.2366(3) 0.7584(3) -0.04698(16) 0.0632(8) Uani d . 1 1 . .
    H H26 0.2194 0.7505 -0.1022 0.076 Uiso calc R 1 1 . .
    C C27 0.3021(4) 0.8932(3) -0.00586(17) 0.0677(8) Uani d . 1 1 . .
    H H27 0.3283 0.9775 -0.0331 0.081 Uiso calc R 1 1 . .
    C C28 0.3295(3) 0.9046(3) 0.07592(17) 0.0599(8) Uani d . 1 1 . .
    H H28 0.3761 0.9970 0.1034 0.072 Uiso calc R 1 1 . .
loop_
    _atom_site_aniso_label
    _atom_site_aniso_U_11
    _atom_site_aniso_U_22
    _atom_site_aniso_U_33
    _atom_site_aniso_U_12
    _atom_site_aniso_U_13
    _atom_site_aniso_U_23
    S1 0.0636(5) 0.0886(5) 0.0419(4) 0.0505(4) 0.0153(4) 0.0049(4)
    S2 0.0585(5) 0.0617(4) 0.0362(4) 0.0382(3) 0.0076(3) 0.0020(3)
    S3 0.0596(5) 0.0915(5) 0.0420(4) 0.0499(4) 0.0142(3) 0.0052(4)
    S4 0.0525(4) 0.0643(4) 0.0365(4) 0.0341(3) 0.0091(3) 0.0026(3)
    N1 0.0642(16) 0.0921(16) 0.0485(14) 0.0546(14) 0.0094(12) 0.0079(12)
    N2 0.0755(18) 0.1014(18) 0.0466(15) 0.0511(15) 0.0225(13) 0.0082(13)
    N3 0.0461(13) 0.0598(12) 0.0379(12) 0.0323(11) 0.0103(10) 0.0047(10)
    N4 0.0507(13) 0.0675(13) 0.0327(11) 0.0351(11) 0.0105(10) 0.0069(10)
    N5 0.0585(15) 0.0868(15) 0.0464(14) 0.0465(13) 0.0135(12) 0.0071(12)
    N6 0.0879(19) 0.0954(17) 0.0469(15) 0.0527(16) 0.0235(14) 0.0005(13)
    N7 0.0465(13) 0.0607(12) 0.0394(12) 0.0327(11) 0.0092(10) 0.0033(10)
    N8 0.0505(13) 0.0693(13) 0.0345(12) 0.0355(11) 0.0090(10) 0.0047(10)
    C1 0.0427(15) 0.0487(13) 0.0382(15) 0.0213(12) 0.0080(12) 0.0037(11)
    C2 0.065(2) 0.0804(18) 0.0451(17) 0.0451(16) 0.0155(15) 0.0124(14)
    C3 0.062(2) 0.0807(19) 0.059(2) 0.0377(16) 0.0260(16) 0.0021(16)
    C4 0.064(2) 0.095(2) 0.063(2) 0.0555(17) 0.0150(17) 0.0080(17)
    C5 0.0412(15) 0.0532(14) 0.0360(14) 0.0225(12) 0.0064(12) 0.0055(11)
    C6 0.069(2) 0.107(2) 0.0379(16) 0.0568(17) 0.0089(14) 0.0074(15)
    C7 0.0450(15) 0.0468(13) 0.0385(14) 0.0217(12) 0.0088(12) 0.0036(11)
    C8 0.0585(17) 0.0630(15) 0.0456(16) 0.0384(14) 0.0090(13) 0.0040(12)
    C9 0.0510(17) 0.0437(14) 0.0449(16) 0.0264(12) 0.0065(13) 0.0077(12)
    C10 0.0509(18) 0.0758(18) 0.0556(19) 0.0294(15) 0.0090(15) 0.0125(15)
    C11 0.062(2) 0.088(2) 0.058(2) 0.0224(17) -0.0059(18) 0.0055(17)
    C12 0.090(3) 0.077(2) 0.0420(18) 0.0338(18) 0.0051(18) 0.0095(15)
    C13 0.069(2) 0.0793(19) 0.056(2) 0.0275(17) 0.0208(17) 0.0164(16)
    C14 0.0530(18) 0.0644(17) 0.0540(19) 0.0167(14) 0.0058(15) 0.0106(14)
    C15 0.0398(15) 0.0486(13) 0.0346(14) 0.0195(12) 0.0067(12) 0.0027(11)
    C16 0.066(2) 0.0785(18) 0.0397(16) 0.0432(16) 0.0096(14) 0.0060(14)
    C17 0.068(2) 0.0739(18) 0.062(2) 0.0402(16) 0.0272(16) 0.0011(15)
    C18 0.063(2) 0.090(2) 0.0549(19) 0.0510(17) 0.0162(15) 0.0061(16)
    C19 0.0440(16) 0.0530(14) 0.0381(15) 0.0243(12) 0.0092(12) 0.0046(11)
    C20 0.0646(19) 0.101(2) 0.0391(16) 0.0539(17) 0.0077(14) 0.0021(14)
    C21 0.0421(15) 0.0479(13) 0.0388(14) 0.0217(11) 0.0071(12) 0.0020(11)
    C22 0.0529(17) 0.0579(15) 0.0446(16) 0.0318(13) 0.0081(13) 0.0048(12)
    C23 0.0401(15) 0.0526(15) 0.0421(15) 0.0252(12) 0.0065(12) 0.0051(12)
    C24 0.0583(18) 0.0520(16) 0.0512(18) 0.0229(13) 0.0085(14) 0.0069(13)
    C25 0.0604(19) 0.0646(18) 0.0541(19) 0.0246(15) 0.0020(15) -0.0082(15)
    C26 0.071(2) 0.086(2) 0.0405(17) 0.0403(17) 0.0041(15) 0.0041(16)
    C27 0.085(2) 0.0684(19) 0.055(2) 0.0332(16) 0.0161(17) 0.0223(16)
    C28 0.073(2) 0.0510(15) 0.0564(19) 0.0264(14) 0.0073(15) 0.0055(14)
_geom_special_details
;
All e.s.d.'s (except the e.s.d. in the dihedral angle between two l.s. planes)
are estimated using the full covariance matrix. The cell e.s.d.'s are taken
into account individually in the estimation of e.s.d.'s in distances, angles
and torsion angles; correlations between e.s.d.'s in cell parameters are only
used when they are defined by crystal symmetry. An approximate (isotropic)
treatment of cell e.s.d.'s is used for estimating e.s.d.'s involving l.s.
planes.
;
loop_
    _geom_bond_atom_site_label_1
    _geom_bond_atom_site_label_2
    _geom_bond_site_symmetry_2
    _geom_bond_distance
    _geom_bond_publ_flag
    S1 C7 . 1.651(2) ?
    S2 C7 . 1.745(2) ?
    S2 C8 . 1.808(2) ?
    S3 C21 . 1.650(2) ?
    S4 C21 . 1.743(3) ?
    S4 C22 . 1.813(2) ?
    N1 C1 . 1.327(3) ?
    N1 C4 . 1.335(3) ?
    N2 C2 . 1.325(3) ?
    N2 C3 . 1.327(3) ?
    N3 C5 . 1.284(3) ?
    N3 N4 . 1.368(3) ?
    N4 C7 . 1.348(3) ?
    N4 H4N . 0.8600 ?
    N5 C18 . 1.330(3) ?
    N5 C15 . 1.333(3) ?
    N6 C16 . 1.321(3) ?
    N6 C17 . 1.328(3) ?
    N7 C19 . 1.282(3) ?
    N7 N8 . 1.370(3) ?
    N8 C21 . 1.352(3) ?
    N8 H8N . 0.8600 ?
    C1 C2 . 1.384(3) ?
    C1 C5 . 1.475(3) ?
    C2 H2 . 0.9300 ?
    C3 C4 . 1.349(4) ?
    C3 H3 . 0.9300 ?
    C4 H4 . 0.9300 ?
    C5 C6 . 1.482(3) ?
    C6 H6A . 0.9600 ?
    C6 H6B . 0.9600 ?
    C6 H6C . 0.9600 ?
    C8 C9 . 1.507(3) ?
    C8 H8A . 0.9700 ?
    C8 H8B . 0.9700 ?
    C9 C10 . 1.376(3) ?
    C9 C14 . 1.383(4) ?
    C10 C11 . 1.374(4) ?
    C10 H10 . 0.9300 ?
    C11 C12 . 1.376(4) ?
    C11 H11 . 0.9300 ?
    C12 C13 . 1.360(4) ?
    C12 H12 . 0.9300 ?
    C13 C14 . 1.377(4) ?
    C13 H13 . 0.9300 ?
    C14 H14 . 0.9300 ?
    C15 C16 . 1.385(3) ?
    C15 C19 . 1.477(3) ?
    C16 H16 . 0.9300 ?
    C17 C18 . 1.346(4) ?
    C17 H17 . 0.9300 ?
    C18 H18 . 0.9300 ?
    C19 C20 . 1.491(3) ?
    C20 H20A . 0.9600 ?
    C20 H20B . 0.9600 ?
    C20 H20C . 0.9600 ?
    C22 C23 . 1.508(3) ?
    C22 H22A . 0.9700 ?
    C22 H22B . 0.9700 ?
    C23 C28 . 1.366(3) ?
    C23 C24 . 1.386(3) ?
    C24 C25 . 1.374(4) ?
    C24 H24 . 0.9300 ?
    C25 C26 . 1.362(4) ?
    C25 H25 . 0.9300 ?
    C26 C27 . 1.363(3) ?
    C26 H26 . 0.9300 ?
    C27 C28 . 1.376(4) ?
    C27 H27 . 0.9300 ?
    C28 H28 . 0.9300 ?
loop_
    _geom_angle_atom_site_label_1
    _geom_angle_atom_site_label_2
    _geom_angle_atom_site_label_3
    _geom_angle_site_symmetry_1
    _geom_angle_site_symmetry_3
    _geom_angle
    _geom_angle_publ_flag
    C7 S2 C8 . . 102.79(11) ?
    C21 S4 C22 . . 102.13(11) ?
    C1 N1 C4 . . 116.0(2) ?
    C2 N2 C3 . . 115.1(3) ?
    C5 N3 N4 . . 118.6(2) ?
    C7 N4 N3 . . 117.9(2) ?
    C7 N4 H4N . . 121.0 ?
    N3 N4 H4N . . 121.0 ?
    C18 N5 C15 . . 115.9(2) ?
    C16 N6 C17 . . 115.0(3) ?
    C19 N7 N8 . . 118.4(2) ?
    C21 N8 N7 . . 118.8(2) ?
    C21 N8 H8N . . 120.6 ?
    N7 N8 H8N . . 120.6 ?
    N1 C1 C2 . . 119.9(2) ?
    N1 C1 C5 . . 118.0(2) ?
    C2 C1 C5 . . 122.1(2) ?
    N2 C2 C1 . . 123.7(3) ?
    N2 C2 H2 . . 118.1 ?
    C1 C2 H2 . . 118.1 ?
    N2 C3 C4 . . 122.0(3) ?
    N2 C3 H3 . . 119.0 ?
    C4 C3 H3 . . 119.0 ?
    N1 C4 C3 . . 123.2(3) ?
    N1 C4 H4 . . 118.4 ?
    C3 C4 H4 . . 118.4 ?
    N3 C5 C1 . . 113.9(2) ?
    N3 C5 C6 . . 125.6(2) ?
    C1 C5 C6 . . 120.5(2) ?
    C5 C6 H6A . . 109.5 ?
    C5 C6 H6B . . 109.5 ?
    H6A C6 H6B . . 109.5 ?
    C5 C6 H6C . . 109.5 ?
    H6A C6 H6C . . 109.5 ?
    H6B C6 H6C . . 109.5 ?
    N4 C7 S1 . . 121.67(19) ?
    N4 C7 S2 . . 112.47(18) ?
    S1 C7 S2 . . 125.85(14) ?
    C9 C8 S2 . . 107.72(16) ?
    C9 C8 H8A . . 110.2 ?
    S2 C8 H8A . . 110.2 ?
    C9 C8 H8B . . 110.2 ?
    S2 C8 H8B . . 110.2 ?
    H8A C8 H8B . . 108.5 ?
    C10 C9 C14 . . 118.4(2) ?
    C10 C9 C8 . . 120.3(3) ?
    C14 C9 C8 . . 121.3(2) ?
    C11 C10 C9 . . 120.6(3) ?
    C11 C10 H10 . . 119.7 ?
    C9 C10 H10 . . 119.7 ?
    C10 C11 C12 . . 120.4(3) ?
    C10 C11 H11 . . 119.8 ?
    C12 C11 H11 . . 119.8 ?
    C13 C12 C11 . . 119.6(3) ?
    C13 C12 H12 . . 120.2 ?
    C11 C12 H12 . . 120.2 ?
    C12 C13 C14 . . 120.3(3) ?
    C12 C13 H13 . . 119.8 ?
    C14 C13 H13 . . 119.8 ?
    C13 C14 C9 . . 120.7(3) ?
    C13 C14 H14 . . 119.7 ?
    C9 C14 H14 . . 119.7 ?
    N5 C15 C16 . . 120.0(2) ?
    N5 C15 C19 . . 117.5(2) ?
    C16 C15 C19 . . 122.4(2) ?
    N6 C16 C15 . . 123.6(3) ?
    N6 C16 H16 . . 118.2 ?
    C15 C16 H16 . . 118.2 ?
    N6 C17 C18 . . 122.3(3) ?
    N6 C17 H17 . . 118.8 ?
    C18 C17 H17 . . 118.8 ?
    N5 C18 C17 . . 123.2(3) ?
    N5 C18 H18 . . 118.4 ?
    C17 C18 H18 . . 118.4 ?
    N7 C19 C15 . . 114.5(2) ?
    N7 C19 C20 . . 125.4(2) ?
    C15 C19 C20 . . 120.1(2) ?
    C19 C20 H20A . . 109.5 ?
    C19 C20 H20B . . 109.5 ?
    H20A C20 H20B . . 109.5 ?
    C19 C20 H20C . . 109.5 ?
    H20A C20 H20C . . 109.5 ?
    H20B C20 H20C . . 109.5 ?
    N8 C21 S3 . . 120.95(19) ?
    N8 C21 S4 . . 113.05(18) ?
    S3 C21 S4 . . 126.01(14) ?
    C23 C22 S4 . . 108.01(16) ?
    C23 C22 H22A . . 110.1 ?
    S4 C22 H22A . . 110.1 ?
    C23 C22 H22B . . 110.1 ?
    S4 C22 H22B . . 110.1 ?
    H22A C22 H22B . . 108.4 ?
    C28 C23 C24 . . 117.9(2) ?
    C28 C23 C22 . . 121.3(2) ?
    C24 C23 C22 . . 120.8(2) ?
    C25 C24 C23 . . 120.8(2) ?
    C25 C24 H24 . . 119.6 ?
    C23 C24 H24 . . 119.6 ?
    C26 C25 C24 . . 120.2(2) ?
    C26 C25 H25 . . 119.9 ?
    C24 C25 H25 . . 119.9 ?
    C25 C26 C27 . . 119.7(3) ?
    C25 C26 H26 . . 120.1 ?
    C27 C26 H26 . . 120.1 ?
    C26 C27 C28 . . 120.1(3) ?
    C26 C27 H27 . . 120.0 ?
    C28 C27 H27 . . 120.0 ?
    C23 C28 C27 . . 121.3(2) ?
    C23 C28 H28 . . 119.3 ?
    C27 C28 H28 . . 119.3 ?
loop_
    _geom_hbond_atom_site_label_D
    _geom_hbond_atom_site_label_H
    _geom_hbond_atom_site_label_A
    _geom_hbond_site_symmetry_A
    _geom_hbond_distance_DH
    _geom_hbond_distance_HA
    _geom_hbond_distance_DA
    _geom_hbond_angle_DHA
    N4 H4N S3 2_666 0.86 2.75 3.611(2) 175
    N8 H8N S1 2_666 0.86 2.77 3.622(2) 174
data_global
_journal_date_recd_electronic     2011-07-09
_journal_date_accepted     2011-07-15
_journal_name_full     'Acta Crystallographica, Section E'
_journal_year     2011
_journal_volume     67
_journal_issue      8
_journal_page_first     o2105
_journal_page_last     o2105
_journal_paper_category     QO
_journal_coeditor_code     XU5267
_publ_contact_author_name     'Prof. S. Shan'
_publ_contact_author_address
;
College of Chemical Engineering and Materials Science
Zhejiang University of Technology
Hangzhou
People's Republic of China
;
_publ_contact_author_email     shanshang@mail.hz.zj.cn
_publ_section_title
;
Benzyl 3-[(<i>E</i>)-1-(pyrazin-2-yl)ethylidene]dithiocarbazate
;
loop_
    _publ_author_name
    _publ_author_address
    'Shang Shan'
;
College of Chemical Engineering and Materials Science
Zhejiang University of Technology
People's Republic of China
;
    'Yan-Lan Huang'
;
College of Chemical Engineering and Materials Science
Zhejiang University of Technology
People's Republic of China
;
    'Han-Qi Guo'
;
College of Chemical Engineering and Materials Science
Zhejiang University of Technology
People's Republic of China
;
    'Deng-Feng Li'
;
College of Chemical Engineering and Materials Science
Zhejiang University of Technology
People's Republic of China
;
    'Jian Sun'
;
College of Chemical Engineering and Materials Science
Zhejiang University of Technology
People's Republic of China
;
