# Supplementary material for: Benzyl 3-[(E)-1-(pyrazin-2-yl)ethyl­idene]dithio­carbazate
Source: Acta Crystallogr Sect E Struct Rep Online. 2011 Jul 23;67(Pt 8):o2105. doi: 10.1107/S1600536811028480 (PMC3213547; doi:10.1107/S1600536811028480)
Supplement: Supplementary file 2 [file e-67-o2105-Isup2.hkl]

#
# h,k,l, Fc-squared, Fo-squared, sigma(Fo-squared) and status flag
#
data_I
_shelx_title ' 110704_TB_8 in P-1'
_shelx_refln_list_code          4
_shelx_F_calc_maximum      294.13
_exptl_crystal_F_000       632.00
_reflns_d_resolution_high  0.8347
 
loop_
 _symmetry_equiv_pos_as_xyz
 'x, y, z'
 '-x, -y, -z'
 
_cell_length_a     9.5110
_cell_length_b     9.7860
_cell_length_c    17.1440
_cell_angle_alpha  90.688
_cell_angle_beta  100.178
_cell_angle_gamma 111.006
 
_shelx_F_squared_multiplier     1.000
 
loop_
 _refln_index_h
 _refln_index_k
 _refln_index_l
 _refln_F_squared_calc
 _refln_F_squared_meas
 _refln_F_squared_sigma
 _refln_observed_status
   2   0   0       41.36       48.12      6.84 o
   3   0   0        6.11       37.68     31.69 o
   4   0   0        0.75        0.00      3.29 o
   5   0   0      106.02      111.97     10.00 o
   6   0   0      623.03      649.89     26.35 o
   7   0   0      173.47      189.63     19.03 o
   8   0   0       65.66       62.02     10.18 o
   9   0   0        3.79        0.00      6.02 o
  10   0   0        0.00        0.00      6.64 o
 -10   1   0        0.68        0.57      9.57 o
  -9   1   0        0.03        0.00      4.76 o
  -8   1   0       72.04       92.80     18.50 o
  -7   1   0       25.91       26.30      6.80 o
  -6   1   0       13.14       19.57      5.77 o
  -5   1   0      381.84      389.33     18.70 o
  -4   1   0      131.49      147.55     15.23 o
  -3   1   0     2852.29     2893.46     57.10 o
  -2   1   0       14.47       18.83      4.83 o
   1   1   0       22.38       23.85      2.96 o
   2   1   0      100.56       99.94      5.85 o
   3   1   0      244.99      257.53     11.30 o
   4   1   0       48.18       52.22      6.36 o
   5   1   0       36.93       36.93      5.92 o
   6   1   0       39.42       31.68      6.42 o
   7   1   0       42.66       36.28      5.62 o
   8   1   0       37.08       42.87      7.96 o
   9   1   0        0.55        0.00      4.22 o
  10   1   0        3.29        6.50      9.72 o
 -10   2   0       88.36       90.36     19.63 o
  -9   2   0       69.51       80.64     18.92 o
  -8   2   0      478.79      464.71     22.30 o
  -7   2   0      325.41      318.77     30.01 o
  -6   2   0      733.65      712.69     28.53 o
  -5   2   0     1919.41     2051.38     62.18 o
  -4   2   0      372.05      364.25     24.40 o
  -3   2   0       20.82       28.84      2.95 o
  -2   2   0     5149.60     5229.57     28.23 o
  -1   2   0     7203.92     7159.27     47.17 o
   1   2   0    86513.55    81585.25    195.18 o
   2   2   0     3082.23     3020.34     27.74 o
   3   2   0      861.97      773.73     18.08 o
   4   2   0      120.36      114.68      8.63 o
   5   2   0       21.53       15.29      3.59 o
   6   2   0       54.19       48.05      6.09 o
   7   2   0       43.05       33.95      5.41 o
   8   2   0        2.87        1.07      5.27 o
   9   2   0        1.06        0.00      4.90 o
 -11   3   0        0.05        6.82      7.95 o
 -10   3   0        2.86        0.00      7.31 o
  -9   3   0       19.23       18.94      9.19 o
  -8   3   0       16.74       23.45     11.19 o
  -7   3   0       23.69       12.63      9.94 o
  -6   3   0       47.59       52.26      6.74 o
  -5   3   0      905.40      960.73     19.52 o
  -4   3   0        0.45        0.78      1.52 o
  -3   3   0        1.11        1.72      1.48 o
  -2   3   0       37.60       39.14      3.32 o
  -1   3   0     2142.83     2151.37     25.49 o
   1   3   0       73.39       76.20      5.44 o
   2   3   0        4.81        5.10      1.87 o
   3   3   0        6.78        5.85      2.27 o
   4   3   0        0.02        0.00      2.32 o
   5   3   0       47.59       47.66      5.28 o
   6   3   0       14.21        8.02      4.04 o
   7   3   0        1.69        4.40      3.37 o
   8   3   0        0.10        0.00      9.46 o
   9   3   0        0.16        0.00      4.64 o
 -11   4   0       12.57        0.00      8.58 o
 -10   4   0       50.14       60.06     17.59 o
  -9   4   0      692.28      690.24     20.82 o
  -8   4   0      671.63      672.98     53.45 o
  -7   4   0     1148.25     1117.68     23.08 o
  -6   4   0     1082.28     1065.55     42.57 o
  -5   4   0     2999.12     2918.74     34.53 o
  -4   4   0     2184.01     2187.74     23.22 o
  -3   4   0        1.97        4.71      2.03 o
  -2   4   0     1481.73     1492.64     19.20 o
  -1   4   0       31.39       28.22      2.17 o
   0   4   0     4412.32     4080.13     32.56 o
   1   4   0       87.30       76.28      5.30 o
   2   4   0    11300.94    11238.86     86.79 o
   3   4   0      862.70      862.25     24.98 o
   4   4   0        7.15        4.23      3.69 o
   5   4   0       10.42        9.26      4.08 o
   6   4   0        7.80        8.15      2.92 o
   7   4   0       73.97       74.81      8.22 o
   8   4   0        1.41        6.81      7.84 o
 -11   5   0        3.65        0.00     10.53 o
 -10   5   0        0.00        6.94     10.46 o
  -9   5   0        0.06       21.74     13.12 o
  -8   5   0       29.97       35.57     15.18 o
  -7   5   0        0.12        0.00      2.73 o
  -6   5   0       23.17       20.81      3.20 o
  -5   5   0        5.98        6.26      2.00 o
  -4   5   0       14.54       13.24      2.68 o
  -3   5   0      848.55      882.80     16.53 o
  -2   5   0      254.94      268.64      7.66 o
  -1   5   0      197.40      189.62      6.85 o
   0   5   0        5.42        2.86      4.76 o
   1   5   0      136.68       88.75      5.69 o
   2   5   0       72.40       83.53      7.18 o
   3   5   0        5.78       10.47      3.86 o
   4   5   0        5.14        0.41      3.52 o
   5   5   0        1.13        2.06      3.99 o
   6   5   0        0.54        3.01      8.55 o
   7   5   0        0.06        0.00     21.47 o
 -11   6   0       15.27        0.00     14.40 o
 -10   6   0        3.40       14.42     13.24 o
  -9   6   0        1.36        3.82      7.89 o
  -8   6   0      942.61     1040.99     60.54 o
  -7   6   0      809.76      792.17     46.45 o
  -6   6   0     2715.11     2655.17     40.52 o
  -5   6   0     1701.98     1670.43     23.91 o
  -4   6   0     2618.72     2641.29     35.04 o
  -3   6   0      784.54      779.21     16.42 o
  -2   6   0      184.54      184.01      7.19 o
  -1   6   0      229.30      222.91      8.96 o
   0   6   0      179.90      144.72     18.80 o
   1   6   0      762.92      770.63     44.85 o
   2   6   0       15.75       21.87      3.02 o
   3   6   0      387.14      360.25     50.14 o
   4   6   0      181.68      195.13     13.37 o
   5   6   0        1.61        4.13      3.26 o
   6   6   0        2.05        0.00      9.93 o
 -10   7   0        1.64        2.75     10.85 o
  -9   7   0        0.04        0.00     13.08 o
  -8   7   0        0.32        3.92      8.15 o
  -7   7   0       27.59       33.27     13.56 o
  -6   7   0       13.59       13.76      3.78 o
  -5   7   0        1.45        0.42      2.86 o
  -4   7   0        0.46        2.20      3.45 o
  -3   7   0      158.19      155.02      7.69 o
  -2   7   0       28.64       28.88      3.79 o
  -1   7   0       70.48       65.88      3.86 o
   0   7   0      111.20       98.16     16.63 o
   1   7   0       19.93       27.35     11.60 o
   2   7   0      124.12      124.06     21.41 o
   3   7   0        0.09        1.35      7.75 o
   4   7   0        0.58        0.00      7.22 o
   5   7   0        0.00       13.58     12.32 o
 -10   8   0       10.49        0.58      8.73 o
  -9   8   0       25.08       27.29     12.36 o
  -8   8   0        1.34        0.00      8.14 o
  -7   8   0      821.48      864.89     26.02 o
  -6   8   0      805.08      833.05     23.44 o
  -5   8   0     1115.41     1119.22     26.87 o
  -4   8   0     1778.65     1811.94     33.27 o
  -3   8   0     1169.40     1235.24     25.46 o
  -2   8   0       12.61        8.80      2.59 o
  -1   8   0       47.48       36.94     11.05 o
   0   8   0        7.17       25.13     12.10 o
   1   8   0       74.99       60.38     16.21 o
   2   8   0       40.90       54.11     15.08 o
   3   8   0        8.45        3.18      8.99 o
   4   8   0        8.36        6.31      8.83 o
  -9   9   0        2.89       15.84      9.36 o
  -8   9   0       18.32       19.17     11.08 o
  -7   9   0        1.55        6.32      6.12 o
  -6   9   0        1.64        0.00      3.20 o
  -5   9   0        9.20       11.54      3.07 o
  -4   9   0        5.64        0.47      3.86 o
  -3   9   0        0.15        1.80      2.37 o
  -2   9   0        4.13        2.45      1.24 o
  -1   9   0       36.59       45.20     13.31 o
   0   9   0       49.81       52.90     12.95 o
   1   9   0        0.08        0.00      9.91 o
   2   9   0        0.06       13.41     11.56 o
   3   9   0        3.29        8.42      9.69 o
  -8  10   0       45.88       38.18     14.18 o
  -7  10   0       12.17       16.93      9.53 o
  -6  10   0      128.57      118.03     12.63 o
  -5  10   0      222.08      229.35     17.52 o
  -4  10   0      667.80      709.46     29.26 o
  -3  10   0      436.01      464.51     22.08 o
  -2  10   0       53.33       73.05     16.83 o
  -1  10   0        4.15       10.21      8.97 o
   0  10   0        1.23        0.00      9.88 o
   1  10   0       11.42        0.00      8.34 o
  -7  11   0        0.36        0.00      8.32 o
  -6  11   0        0.01        0.00      5.10 o
  -5  11   0        2.30        9.32     10.76 o
  -4  11   0        1.60        0.00      6.88 o
  -3  11   0        0.10        3.07      5.71 o
  -2  11   0        0.09        2.01      6.36 o
  -1  11   0        0.92        0.00      7.01 o
   1 -11   1        0.96        0.00     15.13 o
   2 -11   1        0.24        6.05      6.08 o
   3 -11   1        0.04        0.00      6.78 o
   4 -11   1        0.11        0.00      7.91 o
   5 -11   1        9.50        8.28      9.87 o
   6 -11   1        6.21       11.80     11.40 o
   7 -11   1        8.04       12.86     10.47 o
  -2 -10   1       12.61        6.72      7.17 o
  -1 -10   1        1.77        0.00      7.54 o
   0 -10   1       30.09       58.36     17.28 o
   1 -10   1      160.19      199.26     28.26 o
   2 -10   1      225.16      238.94     29.02 o
   3 -10   1       39.09       40.73      7.00 o
   4 -10   1        0.13        7.50      9.23 o
   5 -10   1      122.28      143.82     13.81 o
   6 -10   1      286.05      290.48     18.74 o
   7 -10   1        5.19        6.61      9.57 o
   8 -10   1       36.23       33.77     14.17 o
  -3  -9   1        0.17        0.00      9.22 o
  -2  -9   1        3.21        4.67      7.87 o
  -1  -9   1       13.03       29.94     13.63 o
   0  -9   1        5.80        5.96      7.07 o
   1  -9   1       13.69       11.19     11.43 o
   2  -9   1       25.01       24.62      3.49 o
   3  -9   1        0.37        0.00      2.72 o
   4  -9   1        4.52        4.98      2.68 o
   5  -9   1        1.28        0.00      3.32 o
   6  -9   1       13.31        7.94      3.51 o
   7  -9   1        8.03       10.62      4.52 o
   8  -9   1        0.32       25.60     13.46 o
   9  -9   1        1.17        5.52      8.67 o
  -4  -8   1      341.98      315.28     39.19 o
  -3  -8   1      120.11      115.90     23.19 o
  -2  -8   1      141.28      164.63     25.69 o
  -1  -8   1        2.08        0.00      8.68 o
   0  -8   1       11.29        1.31      5.77 o
   1  -8   1      132.07      126.51      6.12 o
   2  -8   1     1213.54     1318.35     24.41 o
   3  -8   1      131.29      135.17      9.11 o
   4  -8   1        0.40        2.05      3.33 o
   5  -8   1       61.13       65.42      5.97 o
   6  -8   1        9.12        6.17      5.91 o
   7  -8   1       19.92       15.92      6.51 o
   8  -8   1       49.25       60.85     16.06 o
   9  -8   1      113.03       98.00     21.45 o
  10  -8   1      190.44      192.98     31.09 o
  -6  -7   1        0.43        5.54      8.29 o
  -5  -7   1        0.04        5.87      7.77 o
  -4  -7   1        0.09        7.72      4.31 o
  -3  -7   1        4.54        0.78      5.77 o
  -2  -7   1       29.76       24.38      4.53 o
  -1  -7   1      145.16      156.09     21.90 o
   0  -7   1        7.24        7.75      7.74 o
   1  -7   1        4.54        3.61      1.57 o
   2  -7   1        0.22        2.41      2.57 o
   3  -7   1       61.92       55.22      5.74 o
   4  -7   1        8.66       11.64      3.36 o
   5  -7   1        8.26        9.35      2.92 o
   6  -7   1        6.27        6.71      5.99 o
   7  -7   1        0.07        0.00      9.64 o
   8  -7   1        1.60        1.04      7.37 o
   9  -7   1        0.31        1.63     11.93 o
  10  -7   1        0.05       10.91     11.78 o
  -6  -6   1       20.01       21.71      6.70 o
  -5  -6   1        1.37        2.80      4.71 o
  -4  -6   1       48.88       60.73      8.09 o
  -3  -6   1     3466.02     3447.25     50.57 o
  -2  -6   1      400.43      393.23     14.52 o
  -1  -6   1      137.45      127.69      7.33 o
   0  -6   1       13.38       11.31      1.59 o
   1  -6   1        1.24        1.95      1.70 o
   2  -6   1      103.12       85.45      6.04 o
   3  -6   1     1073.59     1078.23     19.67 o
   4  -6   1      159.36      141.97      8.41 o
   5  -6   1       71.69       63.74      5.68 o
   6  -6   1      105.20       92.87     16.37 o
   7  -6   1       75.61       43.63     11.34 o
   8  -6   1       16.87        0.46      9.19 o
   9  -6   1      372.01      446.34     43.04 o
  10  -6   1      124.72      123.43     24.67 o
  -7  -5   1        0.15        6.94      5.25 o
  -6  -5   1        6.11        3.64      4.63 o
  -5  -5   1        7.44        6.12      2.45 o
  -4  -5   1       20.47       14.62      2.76 o
  -3  -5   1       17.10       23.99      4.87 o
  -2  -5   1       39.40       46.18      6.07 o
  -1  -5   1       39.54       42.68      4.92 o
   0  -5   1       30.63       29.73      2.29 o
   1  -5   1      670.19      705.97     14.46 o
   2  -5   1        5.70        3.43      1.75 o
   3  -5   1      828.66      874.05     16.61 o
   4  -5   1        1.01        1.65      2.92 o
   5  -5   1        1.81        0.08      3.24 o
   6  -5   1       12.60        6.41      4.45 o
   7  -5   1        0.27        0.00      9.40 o
   8  -5   1        0.44        0.89      7.81 o
   9  -5   1        9.69       21.68     11.99 o
  10  -5   1       10.01        8.13     10.02 o
  11  -5   1        1.25        0.95     11.07 o
  -8  -4   1       41.38       66.25     11.49 o
  -7  -4   1       55.32       53.24     11.31 o
  -6  -4   1       37.96       40.64      8.07 o
  -5  -4   1        1.77        2.63      2.46 o
  -4  -4   1      554.98      558.39     16.24 o
  -3  -4   1      230.78      251.72     10.04 o
  -2  -4   1    11910.57    10991.77    347.53 o
  -1  -4   1      801.90      799.15     20.31 o
   0  -4   1        3.00        1.89      1.19 o
   1  -4   1      142.32      130.29      5.91 o
   2  -4   1      252.51      278.60      8.23 o
   3  -4   1     1230.00     1246.29     31.16 o
   4  -4   1      861.69      814.88     12.10 o
   5  -4   1       77.31       37.77      9.80 o
   6  -4   1        0.03        0.00      5.86 o
   7  -4   1      139.83      128.29     18.98 o
   8  -4   1      429.17      374.04     28.06 o
   9  -4   1      319.90      282.35     22.93 o
  10  -4   1      213.66      283.49     35.80 o
  11  -4   1       66.29       76.99     19.97 o
  -9  -3   1        1.00        2.36      3.82 o
  -8  -3   1        2.48        8.54     12.48 o
  -7  -3   1        2.37        0.00      3.62 o
  -6  -3   1        1.27        1.60      2.70 o
  -5  -3   1        3.73        0.55      3.46 o
  -4  -3   1       13.89       12.27      2.85 o
  -3  -3   1       39.87       40.29      5.01 o
  -2  -3   1        0.49        0.50      1.62 o
  -1  -3   1       81.33       84.72      3.94 o
   0  -3   1       46.97       48.10      2.70 o
   1  -3   1     2830.80     2888.64     25.06 o
   2  -3   1       92.78      104.61      6.28 o
   3  -3   1        0.10        0.00      1.90 o
   4  -3   1        7.78       10.82      5.24 o
   5  -3   1      335.95      313.10     11.37 o
   6  -3   1       53.31       53.59      3.87 o
   7  -3   1       42.24       38.03      5.19 o
   8  -3   1        4.08        4.33      2.65 o
   9  -3   1        8.73        7.81      5.86 o
  10  -3   1        4.84        6.12      7.60 o
  11  -3   1       13.62        2.59     10.57 o
  -9  -2   1      107.26      114.24     24.57 o
  -8  -2   1      206.30      213.48     27.55 o
  -7  -2   1      284.64      315.87     16.17 o
  -6  -2   1       10.81       11.39      4.36 o
  -5  -2   1        4.67        0.00      4.81 o
  -4  -2   1      202.90      185.98     10.73 o
  -3  -2   1     3197.08     3210.74     73.68 o
  -2  -2   1       31.59       44.69      5.74 o
  -1  -2   1    41894.75    41949.89    170.02 o
   0  -2   1      408.16      343.82     18.40 o
   1  -2   1     3752.25     3742.44     30.33 o
   2  -2   1     1060.11     1063.99     31.30 o
   3  -2   1       55.67       56.13      9.78 o
   4  -2   1     5698.50     5956.24     99.21 o
   5  -2   1       89.36      100.54     15.02 o
   6  -2   1       11.85        2.34      5.68 o
   7  -2   1        6.60        4.73      2.95 o
   8  -2   1      297.76      284.05     24.63 o
   9  -2   1      370.67      424.19     39.40 o
  10  -2   1      179.02      203.00     30.05 o
 -10  -1   1        0.01        0.00      5.14 o
  -9  -1   1       10.42       17.44      7.30 o
  -8  -1   1        1.29        0.00      4.16 o
  -7  -1   1       47.39       48.81      7.88 o
  -6  -1   1       12.25        3.15      3.70 o
  -5  -1   1        0.32        0.00      3.75 o
  -4  -1   1        0.31        0.00      3.00 o
  -3  -1   1      146.27      151.56      8.67 o
  -2  -1   1       66.12       72.22      4.95 o
  -1  -1   1        3.49        1.07      1.73 o
   2  -1   1       60.32       66.23      8.12 o
   3  -1   1     1400.56     1464.01     42.01 o
   4  -1   1      268.81      277.43     14.74 o
   5  -1   1      202.57      217.85     10.36 o
   6  -1   1        0.15        2.07      2.25 o
   7  -1   1        0.00        0.00      3.32 o
   8  -1   1        8.85        6.15      7.37 o
   9  -1   1        0.05        2.39      3.77 o
  10  -1   1        1.67        0.03      3.79 o
 -10   0   1       87.32      128.21     15.30 o
  -9   0   1      333.77      424.71     25.50 o
  -8   0   1      438.23      451.45     24.41 o
  -7   0   1      983.68      970.05     35.12 o
  -6   0   1      204.82      218.92     15.44 o
  -5   0   1      109.99      101.05      9.41 o
  -4   0   1      358.19      329.84     21.39 o
  -3   0   1       82.30      128.05     44.51 o
  -2   0   1    22704.52    20519.68    125.74 o
   2   0   1     2417.79     2594.81     43.80 o
   3   0   1     1555.35     1506.45     30.77 o
   4   0   1      507.33      454.20     14.03 o
   5   0   1     1761.18     1791.62     45.71 o
   6   0   1       44.20       36.78      7.03 o
   7   0   1       15.78        3.06      8.20 o
   8   0   1       22.71       14.16      4.96 o
   9   0   1       68.92       73.44     11.14 o
  10   0   1      165.60      175.00     17.17 o
 -10   1   1        0.99        4.48      7.50 o
  -9   1   1       27.75       28.52      7.40 o
  -8   1   1        3.79        1.96      6.04 o
  -7   1   1        2.24       10.05      8.81 o
  -6   1   1        2.21        7.80      4.61 o
  -5   1   1      629.22      670.72     24.82 o
  -4   1   1       20.45       25.55      7.86 o
  -3   1   1     2910.87     2936.05     57.13 o
  -2   1   1      115.77      121.19     10.32 o
   1   1   1       12.98       11.93      2.19 o
   2   1   1      166.50      162.88      7.51 o
   3   1   1       48.09       50.89      4.48 o
   4   1   1        7.23        6.39      2.53 o
   5   1   1       12.93        9.31      3.38 o
   6   1   1       48.89       57.49      8.35 o
   7   1   1        2.44        0.00      3.57 o
   8   1   1        5.33        5.68      5.06 o
   9   1   1        4.72        0.00      4.66 o
 -11   2   1       11.29        8.71     11.14 o
 -10   2   1      526.90      531.85     33.70 o
  -9   2   1      433.16      519.98     43.20 o
  -8   2   1      765.95      838.95     51.59 o
  -7   2   1     1347.23     1487.15     62.89 o
  -6   2   1     2455.14     2473.35     53.00 o
  -5   2   1        5.39        0.73      6.23 o
  -4   2   1     3942.02     4077.05     78.88 o
  -3   2   1     2027.20     2056.76     26.36 o
  -2   2   1     7978.31     8223.02     43.92 o
  -1   2   1     6787.91     6866.76    100.38 o
   0   2   1     2756.05     2763.96     46.32 o
   1   2   1     1069.55     1127.03     34.04 o
   2   2   1      965.62     1000.92     16.23 o
   3   2   1     5871.66     5848.49     50.34 o
   4   2   1      378.81      309.87     13.66 o
   5   2   1      263.45      213.86     11.12 o
   6   2   1      774.48      779.56     23.39 o
   7   2   1       71.78       70.98      7.97 o
   8   2   1        1.32        0.00      5.09 o
   9   2   1        8.08        0.46      5.13 o
 -11   3   1        5.38       11.68     11.92 o
 -10   3   1        1.28        1.64      9.61 o
  -9   3   1        0.11        8.04      9.43 o
  -8   3   1        1.47        3.75      7.57 o
  -7   3   1      173.71      164.89     11.09 o
  -6   3   1       24.83       25.15      4.65 o
  -5   3   1      643.72      675.95     21.37 o
  -4   3   1       41.13       42.55      4.75 o
  -3   3   1        0.03        2.02      1.67 o
  -2   3   1      108.02      110.78      5.66 o
  -1   3   1     1773.64     1790.12     17.64 o
   0   3   1       65.31       62.76      8.96 o
   1   3   1      114.55      120.27      6.06 o
   2   3   1        2.12        2.20      1.90 o
   3   3   1       39.48       42.37      4.07 o
   4   3   1        3.27        2.28      2.19 o
   5   3   1        2.84        4.66      2.73 o
   6   3   1        8.35        3.77      2.73 o
   7   3   1        0.00        0.00      5.27 o
   8   3   1        2.06       10.42      5.32 o
 -11   4   1       30.18       12.13      8.45 o
 -10   4   1        0.02        0.00      7.38 o
  -9   4   1      557.01      549.13     81.69 o
  -8   4   1      812.61      831.40     24.61 o
  -7   4   1     2197.60     2077.52     68.06 o
  -6   4   1     1581.05     1625.42     30.24 o
  -5   4   1      341.93      319.55     13.11 o
  -4   4   1      867.70      893.19     16.66 o
  -3   4   1     2512.32     2591.73     26.17 o
  -2   4   1      319.40      278.24      8.47 o
  -1   4   1      223.42      220.69      6.68 o
   0   4   1       47.63       64.67     10.62 o
   2   4   1      835.10      813.35     22.18 o
   3   4   1      122.63      114.11      7.50 o
   4   4   1      856.00      881.73     23.60 o
   5   4   1      312.95      311.87     16.36 o
   6   4   1      114.41      126.13     11.86 o
   7   4   1       96.34       95.15     11.29 o
   8   4   1       28.47       31.75     12.21 o
 -11   5   1        0.82        0.00     14.46 o
 -10   5   1       10.99        7.11     10.45 o
  -9   5   1        0.00        8.69      7.19 o
  -8   5   1        0.19        3.70      2.99 o
  -7   5   1       68.85       66.05      8.20 o
  -6   5   1        0.32        0.00      3.22 o
  -5   5   1        1.46        2.37      1.76 o
  -4   5   1       38.28       32.94      3.70 o
  -3   5   1      362.14      363.48     10.87 o
  -2   5   1      272.47      263.22      7.47 o
  -1   5   1      123.56      123.17      4.05 o
   0   5   1        0.17        0.00      5.61 o
   2   5   1       18.91       18.16      3.34 o
   3   5   1        0.66        1.45      3.42 o
   4   5   1        0.87        0.48      3.26 o
   5   5   1        0.01        1.05      4.17 o
   6   5   1        6.88        6.79      7.74 o
   7   5   1        0.56        0.00      5.63 o
 -11   6   1       25.45       34.52     13.99 o
 -10   6   1       39.06       19.83      9.39 o
  -9   6   1      151.74      150.37     25.12 o
  -8   6   1      399.58      363.62     14.80 o
  -7   6   1     2432.55     2357.44     69.17 o
  -6   6   1      905.07      850.27     22.17 o
  -5   6   1      355.59      355.63     11.73 o
  -4   6   1      154.67      156.39      9.05 o
  -3   6   1     1711.61     1703.67     25.40 o
  -2   6   1      528.31      476.63     11.05 o
  -1   6   1      334.78      323.09     12.45 o
   0   6   1        5.98        0.00      6.53 o
   1   6   1       68.36       65.89     14.23 o
   2   6   1       80.46       66.68     14.54 o
   3   6   1      255.06      227.38     31.26 o
   4   6   1       23.63       15.54      5.23 o
   5   6   1      195.60      185.34     15.43 o
   6   6   1       47.47       60.10     17.69 o
 -10   7   1        1.28        9.02      8.94 o
  -9   7   1       17.99       31.71     14.68 o
  -8   7   1        1.96        1.56      4.67 o
  -7   7   1        0.00        0.00      2.40 o
  -6   7   1       11.29        9.19      2.75 o
  -5   7   1        0.30        1.23      2.57 o
  -4   7   1       16.93        9.37      3.16 o
  -3   7   1       18.82       18.67      2.65 o
  -2   7   1        3.95        4.89      1.89 o
  -1   7   1       13.87       20.15      9.51 o
   0   7   1      134.95      119.09     19.07 o
   1   7   1        0.11        0.00      7.68 o
   2   7   1       12.31        0.00     12.53 o
   3   7   1        3.82        0.00      6.05 o
   4   7   1        0.03        1.84      8.88 o
   5   7   1        2.52        3.61      8.10 o
 -10   8   1        3.67        0.00     12.14 o
  -9   8   1       29.32       52.75     17.91 o
  -8   8   1      103.90      117.28     22.30 o
  -7   8   1       41.96       42.12      5.88 o
  -6   8   1     1589.78     1624.21     31.92 o
  -5   8   1      432.10      450.53     13.61 o
  -4   8   1       23.45       23.74      4.96 o
  -3   8   1      778.30      785.74     16.99 o
  -2   8   1      426.83      395.40     15.12 o
  -1   8   1      162.37      167.72     22.41 o
   0   8   1      148.26      157.57     22.96 o
   1   8   1       31.71       56.17     14.21 o
   2   8   1       40.73       33.31     11.87 o
   3   8   1       27.60       16.34     10.81 o
   4   8   1       79.36       89.90     21.76 o
  -9   9   1        1.37        1.49      7.12 o
  -8   9   1        0.84        0.00      9.40 o
  -7   9   1       10.41       11.61      4.95 o
  -6   9   1        2.70        5.48      3.80 o
  -5   9   1        1.03        1.07      1.90 o
  -4   9   1       20.79       27.93      4.95 o
  -3   9   1        1.67        3.47      2.26 o
  -2   9   1       31.35       20.15      9.68 o
  -1   9   1        0.03        0.54      8.31 o
   0   9   1       32.90       20.46      9.66 o
   1   9   1        2.00        6.34      7.79 o
   2   9   1        2.67       10.00      9.57 o
   3   9   1        1.55        0.00      6.74 o
  -9  10   1        4.36        0.00      8.95 o
  -8  10   1       99.05      105.83     20.90 o
  -7  10   1      173.38      193.54     15.80 o
  -6  10   1        0.00        0.00      4.00 o
  -5  10   1      842.92      869.66     33.33 o
  -4  10   1        1.14        0.00      5.09 o
  -3  10   1      108.01       90.35      9.80 o
  -2  10   1      119.23      152.15     23.62 o
  -1  10   1      166.80      202.98     28.61 o
   0  10   1       67.61       81.83     19.24 o
   1  10   1        6.91        9.07      7.44 o
  -7  11   1        2.61        9.31      8.95 o
  -6  11   1        1.80        0.00      4.82 o
  -5  11   1        2.93        2.78      8.62 o
  -4  11   1        0.16       12.59      7.67 o
  -3  11   1        2.87        3.48     10.09 o
  -2  11   1        0.06        5.80      7.22 o
  -1  11   1        0.03       10.32      9.42 o
   1 -11   2        0.45        9.30      9.48 o
   2 -11   2        1.03        0.00     11.03 o
   3 -11   2        1.43        7.46      8.14 o
   4 -11   2        4.06        8.41      5.31 o
   5 -11   2        7.35        8.69      8.94 o
   6 -11   2        5.29        7.81      9.18 o
   7 -11   2       16.15       10.22      9.45 o
  -2 -10   2        0.01        4.41      8.73 o
  -1 -10   2        0.00        0.00     11.19 o
   0 -10   2       19.19       18.94     11.61 o
   1 -10   2        3.13        0.00     11.65 o
   2 -10   2       51.31       39.99      8.78 o
   3 -10   2        1.10        0.00      6.47 o
   4 -10   2        2.13        8.73      5.05 o
   5 -10   2      180.23      213.50     16.53 o
   6 -10   2      257.79      276.12     18.32 o
   7 -10   2      252.18      292.97     33.51 o
   8 -10   2       71.29       87.20     21.28 o
  -3  -9   2        0.26        0.00      9.01 o
  -2  -9   2        0.57        0.00      5.78 o
  -1  -9   2        0.50        9.91      9.46 o
   0  -9   2        2.84        2.31      7.14 o
   1  -9   2        9.87        6.63      2.84 o
   2  -9   2       16.71       21.91      3.76 o
   3  -9   2       13.95       21.04      3.95 o
   4  -9   2        4.34        3.52      3.03 o
   5  -9   2        7.68        5.09      2.93 o
   6  -9   2       17.83       11.47      4.02 o
   7  -9   2       17.64       24.47     10.59 o
   8  -9   2       15.39       20.41     13.81 o
   9  -9   2        2.21        0.00      7.77 o
  -4  -8   2      153.67      153.81     28.44 o
  -3  -8   2        3.42        0.25      9.41 o
  -2  -8   2      124.00      111.70     13.23 o
  -1  -8   2        8.30        1.35      8.11 o
   0  -8   2        0.31        1.96      7.36 o
   1  -8   2      541.11      491.42     30.35 o
   2  -8   2      140.76      134.03      8.44 o
   3  -8   2       65.67       61.96      6.41 o
   4  -8   2        0.38        0.00      2.91 o
   5  -8   2      335.47      323.36     14.56 o
   6  -8   2      662.08      650.42     39.48 o
   7  -8   2      466.27      523.02     43.03 o
   8  -8   2      695.91      819.64     56.94 o
   9  -8   2       25.11       41.80     14.91 o
  10  -8   2       11.07        6.27      8.76 o
  -6  -7   2        0.10        2.24     10.31 o
  -5  -7   2        9.70       23.27     15.66 o
  -4  -7   2        0.25        0.00      6.32 o
  -3  -7   2       14.85       13.23      3.81 o
  -2  -7   2       10.49        5.72      3.43 o
  -1  -7   2      108.96      112.49      7.94 o
   0  -7   2       25.76       27.37      2.91 o
   1  -7   2        0.44        0.20      2.02 o
   2  -7   2       22.71       19.10      2.87 o
   3  -7   2       28.78       25.31      4.62 o
   4  -7   2        2.22        0.00      2.72 o
   5  -7   2       83.35       71.51      5.54 o
   6  -7   2        5.98        5.20      2.33 o
   7  -7   2       16.52       10.55      9.07 o
   8  -7   2       12.18       27.99     12.20 o
   9  -7   2       27.73       41.80     15.70 o
  10  -7   2        2.43       28.06     14.69 o
  -7  -6   2        3.88        0.00      6.87 o
  -6  -6   2        0.16        2.33      4.72 o
  -5  -6   2      186.89      185.63     21.75 o
  -4  -6   2       47.25       65.92      9.11 o
  -3  -6   2       66.40       58.02     18.17 o
  -2  -6   2        5.59        8.42      3.05 o
  -1  -6   2      457.93      474.44     29.44 o
   0  -6   2      414.97      386.22      9.11 o
   1  -6   2      314.32      274.66     10.25 o
   2  -6   2     3639.31     3943.58     61.49 o
   3  -6   2      111.53      111.38      8.56 o
   4  -6   2      136.55      143.55      8.28 o
   5  -6   2      279.01      258.57      9.37 o
   6  -6   2      315.47      301.51     29.49 o
   7  -6   2     1230.49     1141.28     61.63 o
   8  -6   2      966.43      989.52     60.42 o
   9  -6   2      338.15      355.32     38.64 o
  10  -6   2        8.49        9.15     12.30 o
  -7  -5   2       16.33       19.35      8.57 o
  -6  -5   2        0.23        6.49      4.66 o
  -5  -5   2        1.84        3.04      3.91 o
  -4  -5   2       19.85       21.72      3.64 o
  -3  -5   2       10.61       11.46      2.19 o
  -2  -5   2        7.25        4.84      1.51 o
  -1  -5   2       14.22       13.61      1.93 o
   0  -5   2       16.30       20.28      2.35 o
   1  -5   2      440.92      434.10     12.13 o
   2  -5   2      117.42      121.47      7.04 o
   3  -5   2      279.07      283.86      9.63 o
   4  -5   2        3.49        5.78      2.33 o
   5  -5   2       11.29        9.36      4.06 o
   6  -5   2        0.28        0.00      8.75 o
   7  -5   2       12.98       19.17      8.56 o
   8  -5   2       50.40       67.28     17.36 o
   9  -5   2       12.42       18.15     10.59 o
  10  -5   2        9.32        0.00      8.57 o
  -8  -4   2        0.47        0.50      5.33 o
  -7  -4   2       67.67       66.36     10.64 o
  -6  -4   2      123.09      137.64     10.63 o
  -5  -4   2       73.88       62.24      6.65 o
  -4  -4   2      163.69      192.11     17.21 o
  -3  -4   2      121.19      117.16      7.57 o
  -2  -4   2       82.61       94.71      6.30 o
  -1  -4   2      143.54      149.53      7.50 o
   0  -4   2     3572.53     3541.34     44.45 o
   1  -4   2     2137.74     1986.12     25.56 o
   2  -4   2     1750.32     1623.43     23.06 o
   3  -4   2     6522.84     6817.41     41.74 o
   4  -4   2      664.96      812.96     39.68 o
   5  -4   2       19.66       31.97      9.57 o
   6  -4   2      157.77      155.03     19.96 o
   7  -4   2      552.46      566.47     41.40 o
   8  -4   2     1276.76     1317.92     67.41 o
   9  -4   2      406.01      462.00     43.21 o
  10  -4   2       52.64       38.61     13.65 o
  -9  -3   2        2.39        5.17      6.88 o
  -8  -3   2        5.69        0.00      5.23 o
  -7  -3   2        2.92        7.14      4.98 o
  -6  -3   2       44.81       49.78      6.32 o
  -5  -3   2       20.06       15.91      6.70 o
  -4  -3   2        7.06        7.15      3.13 o
  -3  -3   2       67.46       68.21      6.28 o
  -2  -3   2        8.06        6.58      2.30 o
  -1  -3   2      146.01      145.43     11.04 o
   0  -3   2       29.22       23.30      3.08 o
   1  -3   2     2483.95     2530.38     35.23 o
   2  -3   2      217.54      220.09      7.51 o
   3  -3   2       50.84       52.16      9.63 o
   4  -3   2      203.73      221.71     19.87 o
   5  -3   2       79.25       79.16     14.02 o
   6  -3   2       74.58       67.58      8.45 o
   7  -3   2       18.75       15.39      8.55 o
   8  -3   2        4.96        1.80      6.58 o
   9  -3   2       31.68       25.81      5.09 o
  10  -3   2        9.66        0.00      8.63 o
  -9  -2   2       39.75       32.28      8.93 o
  -8  -2   2       13.92       20.07      7.25 o
  -7  -2   2      386.04      386.42     21.02 o
  -6  -2   2      456.14      456.96     36.47 o
  -5  -2   2      176.45      178.98     12.01 o
  -4  -2   2       36.13       32.46      5.06 o
  -3  -2   2       58.35       56.17     23.78 o
  -2  -2   2      101.21       89.94      6.12 o
  -1  -2   2     3277.17     3333.28     31.46 o
   0  -2   2     5681.43     5604.40    108.31 o
   1  -2   2     7914.75     7541.66     80.51 o
   2  -2   2     9160.82     8524.90     92.27 o
   3  -2   2     1517.06     1541.06     44.93 o
   4  -2   2     3591.12     3682.75    204.56 o
   5  -2   2      711.77      831.67     44.35 o
   6  -2   2      111.25      111.23      7.44 o
   7  -2   2      150.44      142.58     10.61 o
   8  -2   2      223.52      235.47     14.85 o
   9  -2   2      524.81      287.34    228.49 o
  10  -2   2      122.77      145.37     25.12 o
 -10  -1   2        9.92       12.13     10.02 o
  -9  -1   2        0.50       13.57      7.35 o
  -8  -1   2        6.42       21.69     11.13 o
  -7  -1   2       31.41       37.64      8.01 o
  -6  -1   2       79.09       86.28      9.97 o
  -5  -1   2       73.53       73.65      8.15 o
  -4  -1   2        5.54        3.85      3.24 o
  -3  -1   2       82.44       81.35      6.77 o
  -2  -1   2       13.65       15.93      3.71 o
  -1  -1   2       15.15       10.93      3.57 o
   1  -1   2        2.94       16.06      4.70 o
   2  -1   2       31.70       36.73      7.09 o
   3  -1   2      934.51      956.92     33.09 o
   4  -1   2      523.90      555.04     14.47 o
   5  -1   2       24.89       27.73      4.00 o
   6  -1   2        3.94        3.62      2.78 o
   7  -1   2        2.77        2.06      3.28 o
   8  -1   2        4.13        0.00      6.12 o
   9  -1   2        7.91       11.07      8.18 o
  10  -1   2       20.86       35.65     13.68 o
 -10   0   2      301.96      320.19     23.55 o
  -9   0   2      156.68      159.85     23.63 o
  -8   0   2       52.20       46.11     12.36 o
  -7   0   2      233.96      230.84     16.98 o
  -6   0   2     1959.84     2024.13     48.99 o
  -5   0   2     2002.63     2017.08     41.99 o
  -4   0   2      887.34      814.24     23.69 o
  -3   0   2      211.51      245.31     11.48 o
  -2   0   2    10600.89    10092.89     85.92 o
   1   0   2     6029.48     5927.03     37.07 o
   2   0   2    13025.80    12765.19    122.70 o
   3   0   2     1285.90     1208.45     20.22 o
   4   0   2      962.93      953.77     27.17 o
   5   0   2      885.69      924.80     22.46 o
   6   0   2      105.11      121.44     20.28 o
   7   0   2      204.22      207.21     16.86 o
   8   0   2       50.33       51.75      8.83 o
   9   0   2       63.28       67.51     10.73 o
  10   0   2       83.43       74.98     17.39 o
 -10   1   2        0.10        6.08      4.90 o
  -9   1   2        0.27        3.48      8.38 o
  -8   1   2       47.65       48.11     12.96 o
  -7   1   2        0.55        3.20      9.62 o
  -6   1   2       46.31       48.21      8.15 o
  -5   1   2      283.87      302.62     16.97 o
  -4   1   2       64.51       65.00     10.60 o
  -3   1   2     2094.79     2120.99     48.06 o
  -2   1   2      132.64      138.83      7.00 o
  -1   1   2        0.86        7.57      2.67 o
   0   1   2       26.15       30.03      2.76 o
   1   1   2        0.01        1.13      3.37 o
   2   1   2        8.48        4.18      4.44 o
   3   1   2       33.58       33.61      3.89 o
   4   1   2       67.58       76.91      6.35 o
   5   1   2       24.28       14.86      4.42 o
   6   1   2       19.94       29.09      6.73 o
   7   1   2        7.02       11.31      3.98 o
   8   1   2        5.09        3.21      4.26 o
   9   1   2        2.77        0.00      5.90 o
 -11   2   2       56.69       51.89     16.22 o
 -10   2   2        1.48        0.00      8.45 o
  -9   2   2     1145.13     1165.52     63.51 o
  -8   2   2      528.38      495.01     38.62 o
  -7   2   2       16.20        4.85      5.94 o
  -6   2   2     3000.41     3096.53     59.72 o
  -5   2   2     5299.67     5112.79     98.85 o
  -4   2   2     3324.62     3447.35     42.19 o
  -3   2   2     1025.09      968.32     23.82 o
  -2   2   2      714.00      704.26     12.78 o
  -1   2   2    11649.78    11591.79     45.25 o
   0   2   2       99.44      103.14      9.60 o
   1   2   2    15685.37    16019.89     95.00 o
   2   2   2      983.78     1069.33     21.56 o
   3   2   2      464.63      431.61     16.23 o
   4   2   2      801.21      805.84     43.45 o
   5   2   2      286.94      281.61     13.07 o
   6   2   2        5.13        2.72      4.63 o
   7   2   2        5.01        6.41      3.23 o
   8   2   2       45.83       48.57      8.84 o
   9   2   2        8.15        1.52      5.55 o
 -11   3   2       13.43        1.44     10.99 o
 -10   3   2        1.12        0.00      8.31 o
  -9   3   2        1.57        0.00      6.26 o
  -8   3   2       53.86       55.57      9.55 o
  -7   3   2       69.87       67.61     11.11 o
  -6   3   2       83.13       84.42      8.25 o
  -5   3   2      491.16      520.81     17.73 o
  -4   3   2       76.13       81.01      6.79 o
  -3   3   2        8.14        6.55      2.22 o
  -2   3   2      206.32      213.35      7.01 o
  -1   3   2      962.66     1023.80     17.96 o
   0   3   2      456.53      452.53     23.46 o
   1   3   2       29.80       27.92      3.32 o
   2   3   2        1.73        2.24      1.97 o
   3   3   2        6.50        6.67      4.08 o
   4   3   2        0.65        1.72      2.82 o
   5   3   2       15.18       18.67      5.69 o
   6   3   2        9.79       11.12      4.40 o
   7   3   2        2.25        5.81      3.78 o
   8   3   2        0.30        0.00      5.05 o
 -11   4   2       83.58       62.59     16.89 o
 -10   4   2      419.66      352.22     39.52 o
  -9   4   2       39.85       40.83     13.76 o
  -8   4   2     3388.59     3355.87     88.91 o
  -7   4   2        1.19        1.42      3.50 o
  -6   4   2      364.81      354.23     22.47 o
  -5   4   2     3112.31     3208.34     45.08 o
  -4   4   2     4961.28     4906.77     47.76 o
  -3   4   2     4981.03     4945.65     38.01 o
  -2   4   2     1972.01     1858.97     25.80 o
  -1   4   2       15.71       22.32      1.91 o
   0   4   2     2086.24     2104.08     98.36 o
   1   4   2      880.34     1010.33     43.20 o
   3   4   2      115.84      131.92      7.94 o
   4   4   2      204.43      174.79     10.93 o
   5   4   2       65.55       72.29      8.55 o
   6   4   2        0.19        0.00      4.05 o
   7   4   2       22.89       24.27      6.37 o
   8   4   2        1.21        0.00      8.18 o
 -11   5   2       18.56       20.40     13.02 o
 -10   5   2       25.97       13.41     10.91 o
  -9   5   2        0.50        0.00      4.17 o
  -8   5   2        1.03        3.79      8.11 o
  -7   5   2        1.32        1.69      2.83 o
  -6   5   2        5.05        5.15      2.77 o
  -5   5   2        1.00        4.10      2.15 o
  -4   5   2       33.20       34.06      4.29 o
  -3   5   2      288.31      298.45     10.19 o
  -2   5   2      226.35      235.06      8.69 o
  -1   5   2      109.09      108.20      6.53 o
   0   5   2       28.11       35.40      9.58 o
   2   5   2       58.21       56.01      5.30 o
   3   5   2        1.08        0.45      2.41 o
   4   5   2       18.14       21.28      5.40 o
   5   5   2        3.31        0.00      7.47 o
   6   5   2        0.01        1.95      4.10 o
   7   5   2        0.01        0.00      5.09 o
 -11   6   2      223.33      220.74     33.47 o
 -10   6   2      600.85      575.79     50.87 o
  -9   6   2      102.61      104.03     21.37 o
  -8   6   2      384.76      372.73     17.40 o
  -7   6   2     1659.35     1594.35     38.87 o
  -6   6   2       36.84       31.22      3.86 o
  -5   6   2      364.78      349.22     12.15 o
  -4   6   2     2342.08     2353.46     35.50 o
  -3   6   2     1365.07     1336.11     22.84 o
  -2   6   2     1813.00     1815.43     19.75 o
  -1   6   2      333.08      319.24     11.19 o
   0   6   2        7.83        3.58      6.38 o
   1   6   2      210.08      200.31     23.59 o
   2   6   2       24.82       18.41      7.57 o
   3   6   2      338.66      286.98      8.69 o
   4   6   2        1.15        2.68      2.46 o
   5   6   2        1.49        0.81      3.49 o
   6   6   2        4.80       15.77     10.38 o
 -10   7   2        4.41        7.19     13.06 o
  -9   7   2       37.88       26.87     10.83 o
  -8   7   2        2.64        0.56      3.04 o
  -7   7   2       10.63       10.04      5.34 o
  -6   7   2        0.00        0.00      2.97 o
  -5   7   2       13.22        8.17      2.56 o
  -4   7   2       20.89       16.28      3.31 o
  -3   7   2       19.34       16.23      2.89 o
  -2   7   2        2.35        1.97      1.21 o
  -1   7   2        3.08        6.98      6.87 o
   0   7   2       47.29       37.93     12.08 o
   1   7   2        3.44        5.64      7.57 o
   2   7   2       24.00       13.00      8.29 o
   3   7   2        0.87       11.49      9.37 o
   4   7   2        1.61       19.47     13.27 o
   5   7   2        1.75        0.00      6.52 o
 -10   8   2      491.06      531.93     49.69 o
  -9   8   2      462.71      551.17     48.50 o
  -8   8   2       46.53       51.83     15.13 o
  -7   8   2      688.12      690.03     20.86 o
  -6   8   2      647.06      637.96     20.83 o
  -5   8   2      269.21      294.75     12.61 o
  -4   8   2      292.15      269.45     11.21 o
  -3   8   2      275.40      262.61      9.06 o
  -2   8   2      291.64      284.65     27.84 o
  -1   8   2      401.76      433.36     36.58 o
   0   8   2       22.93       30.14     11.55 o
   1   8   2        1.38        0.00      8.33 o
   2   8   2        0.82        0.00      8.50 o
   3   8   2        0.06        7.95     10.07 o
   4   8   2       28.57        9.21      9.14 o
  -9   9   2        3.48        2.34     10.82 o
  -8   9   2        0.24        0.00      6.42 o
  -7   9   2       25.20       27.62      6.39 o
  -6   9   2       57.72       65.06      6.59 o
  -5   9   2        0.39        0.62      2.46 o
  -4   9   2        1.68        1.56      2.69 o
  -3   9   2        0.12        0.00      1.88 o
  -2   9   2       11.30       10.94      8.65 o
  -1   9   2        0.01        0.00      7.52 o
   0   9   2        2.94        0.00      8.28 o
   1   9   2        0.00        0.00     10.89 o
   2   9   2        0.02        0.00     11.46 o
   3   9   2        0.86        5.61      8.13 o
  -9  10   2      437.87      547.35     49.23 o
  -8  10   2      249.83      264.13     31.90 o
  -7  10   2        5.93        7.49      3.90 o
  -6  10   2      392.26      368.59     22.11 o
  -5  10   2        1.07        0.00      5.93 o
  -4  10   2       27.09       17.99      4.43 o
  -3  10   2       59.60       65.44     15.33 o
  -2  10   2       60.66       58.45     15.83 o
  -1  10   2        1.86        0.00     10.94 o
   0  10   2       30.80       26.60     12.13 o
   1  10   2        5.99        0.00      8.56 o
  -7  11   2        6.33        0.00      7.87 o
  -6  11   2       27.30       35.43      7.28 o
  -5  11   2        9.87        2.64      4.42 o
  -4  11   2        0.56       21.96      9.74 o
  -3  11   2        0.03       12.49      9.37 o
  -2  11   2        0.02        0.00      8.91 o
  -1  11   2        0.55        0.76      6.75 o
   1 -11   3        1.22        0.54      6.81 o
   2 -11   3        2.77        8.69      8.10 o
   3 -11   3       11.00       26.48      9.70 o
   4 -11   3        4.81       12.95      6.19 o
   5 -11   3        0.49        7.19      4.96 o
   6 -11   3        1.41        0.00      8.07 o
  -2 -10   3       12.25       32.59     15.48 o
  -1 -10   3       13.41       12.25      7.59 o
   0 -10   3      116.39       94.81     20.24 o
   1 -10   3       35.29       38.17     12.41 o
   2 -10   3        0.01        0.00     17.58 o
   3 -10   3       36.55       44.65      7.52 o
   4 -10   3      245.67      272.62     22.42 o
   5 -10   3      533.72      559.46     26.67 o
   6 -10   3      115.00      123.13     21.62 o
   7 -10   3       33.48       30.37     14.18 o
   8 -10   3      100.10      115.57     22.42 o
  -3  -9   3        3.72       18.08     12.71 o
  -2  -9   3        3.94       19.36     12.59 o
  -1  -9   3        2.80       25.38     12.53 o
   0  -9   3       13.35       22.38      9.96 o
   1  -9   3       50.43       51.35      5.08 o
   2  -9   3        3.74        3.49      4.67 o
   3  -9   3        0.66        0.00      2.61 o
   4  -9   3       19.99       21.39      4.80 o
   5  -9   3        3.70        0.00      3.18 o
   6  -9   3        3.60        4.01      3.59 o
   7  -9   3        2.38        0.45      7.15 o
   8  -9   3       13.79        7.02      7.96 o
   9  -9   3        8.11       16.15     13.09 o
  -4  -8   3       88.10      116.51     25.00 o
  -3  -8   3        1.95       12.77      9.44 o
  -2  -8   3       40.43       40.19      6.06 o
  -1  -8   3      209.27      211.03     12.31 o
   0  -8   3      183.62      173.56      7.99 o
   1  -8   3      250.34      263.74     11.37 o
   2  -8   3        0.09        0.00      3.40 o
   3  -8   3       61.05       52.64      5.82 o
   4  -8   3      179.52      174.58     10.93 o
   5  -8   3      171.87      175.34     12.93 o
   6  -8   3     1124.15     1119.56     26.66 o
   7  -8   3      291.04      323.99     35.15 o
   8  -8   3       16.60       23.28     13.45 o
   9  -8   3      347.56      320.89     38.98 o
  -6  -7   3        2.38        1.95     10.13 o
  -5  -7   3        2.91        0.00     11.70 o
  -4  -7   3        0.28        0.00      4.04 o
  -3  -7   3       10.17        7.80      3.81 o
  -2  -7   3        8.71        5.22      3.18 o
  -1  -7   3       62.45       58.63      3.20 o
   0  -7   3        0.64        0.89      1.92 o
   1  -7   3       41.35       31.11      4.68 o
   2  -7   3        1.22        2.80      2.51 o
   3  -7   3       96.30       88.57      7.36 o
   4  -7   3        8.06       10.48      3.04 o
   5  -7   3        1.14        0.00      2.14 o
   6  -7   3        4.26        2.63      8.19 o
   7  -7   3       17.03       14.14      9.40 o
   8  -7   3        0.17        3.73      7.10 o
   9  -7   3       23.74       22.68     11.96 o
  10  -7   3       16.94       36.26     14.28 o
  -7  -6   3        1.11        0.00     12.48 o
  -6  -6   3        7.55       11.04      5.99 o
  -5  -6   3      150.07      153.96     14.56 o
  -4  -6   3      525.24      540.21     35.15 o
  -3  -6   3      299.37      277.91     15.46 o
  -2  -6   3        3.12        1.87      1.26 o
  -1  -6   3      524.59      507.69     17.51 o
   0  -6   3      661.72      641.88     13.20 o
   1  -6   3      185.52      167.98      7.34 o
   2  -6   3       39.34       41.14      5.07 o
   3  -6   3       25.49       25.87      4.03 o
   4  -6   3     1125.96     1183.93     23.84 o
   5  -6   3       12.69       10.72      2.21 o
   6  -6   3      357.34      394.79     34.10 o
   7  -6   3     1170.68     1166.69     63.06 o
   8  -6   3       61.09       36.41     13.02 o
   9  -6   3       98.36      137.40     25.64 o
  10  -6   3      256.09      307.91     39.03 o
  -7  -5   3        8.86        1.73      5.49 o
  -6  -5   3        8.65       12.60      8.05 o
  -5  -5   3        4.86        4.24      4.07 o
  -4  -5   3       11.26       10.64      3.05 o
  -3  -5   3       56.81       50.65      5.23 o
  -2  -5   3        0.26        0.00      1.86 o
  -1  -5   3       39.73       41.22      4.83 o
   0  -5   3        0.41        0.00      1.59 o
   1  -5   3      364.29      379.51     10.42 o
   2  -5   3       45.47       49.21      4.95 o
   3  -5   3      281.43      290.82     11.00 o
   4  -5   3        7.10        7.79      1.86 o
   5  -5   3       29.21       30.20      5.82 o
   6  -5   3       25.66       17.73      6.97 o
   7  -5   3        8.27        0.00      8.11 o
   8  -5   3        5.93        0.00      8.07 o
   9  -5   3        0.00        0.00      6.14 o
  10  -5   3       12.88       18.06     13.51 o
  -8  -4   3      168.52      201.61     19.66 o
  -7  -4   3       33.48       33.15      8.60 o
  -6  -4   3        2.50        1.94      4.50 o
  -5  -4   3       54.33       53.49      7.22 o
  -4  -4   3      548.42      562.32     19.75 o
  -3  -4   3      381.88      378.68     14.60 o
  -2  -4   3     3503.61     3563.36     72.21 o
  -1  -4   3       54.56       41.85      5.04 o
   0  -4   3      717.22      691.69     23.97 o
   1  -4   3      749.02      781.40     18.40 o
   2  -4   3      139.88      161.84      7.80 o
   3  -4   3      194.69      159.47      7.08 o
   4  -4   3       25.87        3.91      4.36 o
   5  -4   3     3209.69     3589.67     92.32 o
   6  -4   3       86.17       95.66     15.36 o
   7  -4   3       88.12       88.01     15.96 o
   8  -4   3      219.88      219.87     28.62 o
   9  -4   3       34.62       33.46     11.88 o
  10  -4   3       92.59      100.60     21.56 o
  -9  -3   3       17.31       18.52      6.02 o
  -8  -3   3        2.35        0.00      4.96 o
  -7  -3   3        5.06        0.00      3.96 o
  -6  -3   3       25.93       24.81      5.97 o
  -5  -3   3       83.59       75.58      8.69 o
  -4  -3   3       13.32       10.64      5.88 o
  -3  -3   3       11.63        9.36      3.23 o
  -2  -3   3       28.97       29.59      4.08 o
  -1  -3   3      167.59      176.08      8.74 o
   0  -3   3      101.74       83.22     17.67 o
   1  -3   3      874.81      873.68     19.84 o
   2  -3   3      209.67      223.98     11.40 o
   3  -3   3        0.97        0.00      5.44 o
   4  -3   3      159.89      172.28     18.22 o
   5  -3   3        1.66        1.03      4.78 o
   6  -3   3        6.53        3.36      5.35 o
   7  -3   3        2.80        0.00      4.87 o
   8  -3   3        9.11        3.95     11.05 o
   9  -3   3        5.29        0.00      7.94 o
  10  -3   3        0.06        0.00      9.79 o
  -9  -2   3       76.30       67.79      9.25 o
  -8  -2   3      252.06      276.55     27.44 o
  -7  -2   3      298.15      330.47     19.58 o
  -6  -2   3      323.66      357.01     19.09 o
  -5  -2   3      241.24      221.43     11.62 o
  -4  -2   3      115.20      130.71      9.74 o
  -3  -2   3     1005.61      988.59     23.65 o
  -2  -2   3     2053.21     2118.37     29.69 o
  -1  -2   3     8078.55     8044.68     55.70 o
   0  -2   3      463.34      507.61     13.65 o
   1  -2   3     3181.41     3134.21     50.69 o
   2  -2   3       50.94       50.15      3.36 o
   3  -2   3        2.57        5.96      5.13 o
   4  -2   3     2745.71     2689.46     80.14 o
   5  -2   3      199.40      156.19     10.88 o
   6  -2   3     1520.31     1419.06     28.83 o
   7  -2   3        7.69        4.54      3.31 o
   8  -2   3        0.55        1.54      3.16 o
   9  -2   3        5.53        2.94      5.50 o
  10  -2   3       21.35       17.28     10.76 o
 -10  -1   3        1.90        4.49      4.36 o
  -9  -1   3        3.00        2.24      6.56 o
  -8  -1   3       32.70       29.72     10.28 o
  -7  -1   3      155.64      171.82     16.00 o
  -6  -1   3        8.90        5.74      3.92 o
  -5  -1   3      113.97      113.52     10.04 o
  -4  -1   3        3.14        6.56      3.33 o
  -3  -1   3      215.72      246.11     12.08 o
  -2  -1   3       78.24       85.22      9.25 o
  -1  -1   3       26.03       30.66      5.66 o
   0  -1   3      100.99      112.07      8.72 o
   1  -1   3       22.50       26.37      3.03 o
   2  -1   3      144.14      145.90      4.84 o
   3  -1   3      116.59      121.98      5.22 o
   4  -1   3      262.32      288.39     10.67 o
   5  -1   3       35.01       35.06      4.69 o
   6  -1   3       24.86       25.12      4.25 o
   7  -1   3        1.60        0.53      4.78 o
   8  -1   3        6.56       10.68      7.52 o
   9  -1   3        2.68        9.22      8.91 o
  10  -1   3        1.30       27.20     11.75 o
 -10   0   3      120.06      119.80     22.03 o
  -9   0   3       86.44       72.47     16.44 o
  -8   0   3      528.60      547.93     39.47 o
  -7   0   3      683.74      752.53     31.84 o
  -6   0   3      578.48      608.56     31.36 o
  -5   0   3     1731.63     1830.47     39.82 o
  -4   0   3      128.12      134.01     12.82 o
  -3   0   3      577.24      611.01     25.70 o
  -2   0   3      614.88      574.80     22.17 o
  -1   0   3        1.70        5.69      3.43 o
   0   0   3    15913.39    17053.03    136.27 o
   1   0   3      632.98      694.89     21.35 o
   2   0   3      360.25      365.16     10.87 o
   3   0   3        4.39        0.00      2.41 o
   4   0   3      452.08      459.66     14.54 o
   5   0   3     3747.20     3859.94     55.18 o
   6   0   3       65.33       50.45      9.31 o
   7   0   3      279.61      256.38     26.80 o
   8   0   3        8.80        2.72      3.62 o
   9   0   3       12.33        7.31     10.07 o
  10   0   3        0.05        5.87      8.37 o
 -10   1   3        9.94        9.63      7.43 o
  -9   1   3       11.11        5.63      8.74 o
  -8   1   3       12.18       11.51      9.89 o
  -7   1   3       71.21       67.31     10.16 o
  -6   1   3        2.00        0.00      4.03 o
  -5   1   3      220.80      219.06     14.39 o
  -4   1   3      144.20      137.25     14.81 o
  -3   1   3     1262.96     1285.32     37.90 o
  -2   1   3      187.91      193.54      7.49 o
  -1   1   3        0.09        1.29      4.03 o
   0   1   3       69.34       71.08      4.94 o
   1   1   3       20.92       25.53      3.48 o
   2   1   3      120.06      120.66      6.38 o
   3   1   3       26.19       28.16      4.85 o
   4   1   3       11.23       15.00      4.82 o
   5   1   3       25.82       29.75      6.10 o
   6   1   3       75.72       70.24      9.02 o
   7   1   3       10.05        5.84      8.90 o
   8   1   3        0.00        0.00     11.57 o
   9   1   3        0.21       11.51     14.85 o
 -11   2   3        7.81       14.01     11.49 o
 -10   2   3      199.86      258.95     32.72 o
  -9   2   3      371.46      342.23     34.06 o
  -8   2   3      810.15      804.69     49.17 o
  -7   2   3      975.63     1021.71     51.10 o
  -6   2   3      623.12      635.36     44.16 o
  -5   2   3      376.73      353.15     25.65 o
  -4   2   3     3687.34     3794.23     46.92 o
  -3   2   3       23.77       30.71      4.61 o
  -2   2   3     4492.26     4693.46     72.08 o
  -1   2   3       48.14       61.03      3.66 o
   0   2   3      298.87      291.37      6.75 o
   1   2   3      465.62      515.43     13.69 o
   2   2   3      468.87      465.62     12.27 o
   3   2   3      435.33      472.46     22.86 o
   4   2   3      450.21      456.80     25.90 o
   5   2   3      714.07      726.02     26.90 o
   6   2   3      841.43      878.53     31.56 o
   7   2   3       11.70       24.28      6.88 o
   8   2   3       42.08       41.40      7.77 o
   9   2   3        9.07        6.66      4.97 o
 -11   3   3        2.17        0.00     10.73 o
 -10   3   3       30.13       26.50     13.62 o
  -9   3   3       12.06       20.84      5.53 o
  -8   3   3       37.44       31.21      6.84 o
  -7   3   3       37.58       38.43      6.22 o
  -6   3   3       31.09       32.82      5.92 o
  -5   3   3      382.79      396.91     19.85 o
  -4   3   3       71.15       64.90      6.79 o
  -3   3   3        0.77        0.59      2.67 o
  -2   3   3      282.91      284.62      8.48 o
  -1   3   3      131.25      124.65      5.27 o
   0   3   3      217.89      216.08      5.06 o
   1   3   3       24.98       21.56      3.11 o
   2   3   3       17.91       18.46      2.64 o
   3   3   3       47.28       53.80      7.89 o
   4   3   3       30.60       33.49      6.11 o
   5   3   3        2.66        1.98      7.40 o
   6   3   3        6.66        2.28      4.19 o
   7   3   3        3.74        4.85      8.33 o
   8   3   3        3.39        0.00      4.88 o
 -11   4   3      197.89      208.78     31.47 o
 -10   4   3      185.11      147.49     25.20 o
  -9   4   3      607.07      608.58     47.71 o
  -8   4   3      106.06      119.72     11.16 o
  -7   4   3      354.60      341.28     17.14 o
  -6   4   3      852.15      855.10     25.66 o
  -5   4   3     1250.54     1202.80     29.26 o
  -4   4   3        0.69        0.00      2.98 o
  -3   4   3      738.18      799.39     15.71 o
  -2   4   3      183.99      164.54      6.95 o
  -1   4   3      755.91      718.78     15.94 o
   0   4   3      963.39      911.40     17.62 o
   1   4   3      476.67      477.84     20.23 o
   2   4   3      177.71      198.90      7.26 o
   3   4   3      337.09      342.07     11.07 o
   4   4   3       53.64       57.70      7.14 o
   5   4   3      149.34      146.88     12.15 o
   6   4   3      121.32      138.37     12.70 o
   7   4   3      109.45      102.58     11.81 o
 -11   5   3        0.59        0.80      8.35 o
 -10   5   3        4.67        0.00      8.26 o
  -9   5   3        4.75        0.00      6.47 o
  -8   5   3        0.18        0.00      4.26 o
  -7   5   3        0.09        0.00      3.90 o
  -6   5   3        1.45        0.00      3.11 o
  -5   5   3        2.19        3.06      1.92 o
  -4   5   3       86.27       97.06      7.07 o
  -3   5   3       43.36       43.76      4.16 o
  -2   5   3      393.60      407.71      9.40 o
  -1   5   3        4.38        5.17      2.14 o
   0   5   3        0.00        0.61      0.97 o
   1   5   3        5.30        8.43      5.75 o
   2   5   3       16.73       13.92      1.79 o
   3   5   3       21.25       21.92      4.16 o
   4   5   3        3.13        3.93      1.94 o
   5   5   3        2.02        1.45      2.39 o
   6   5   3        0.00        4.49      6.57 o
   7   5   3        0.02        0.00      8.01 o
 -11   6   3      258.75      352.52     41.96 o
 -10   6   3       49.78       33.55     12.98 o
  -9   6   3      194.79      164.96     25.31 o
  -8   6   3      751.89      742.62     26.59 o
  -7   6   3      299.57      314.26     17.24 o
  -6   6   3       71.02       76.67      6.20 o
  -5   6   3      841.39      842.17     19.63 o
  -4   6   3      102.66      100.16      7.74 o
  -3   6   3      142.16      138.06      7.49 o
  -2   6   3       62.79       77.90      4.76 o
  -1   6   3      104.79       97.46      7.54 o
   0   6   3      560.53      585.15     27.22 o
   1   6   3      692.29      696.25     43.97 o
   2   6   3       33.31       24.71      9.77 o
   3   6   3       12.75        9.21      1.92 o
   4   6   3       13.08       11.24      3.68 o
   5   6   3       48.23       16.29     10.83 o
   6   6   3       15.86       14.11     10.03 o
 -10   7   3        2.81        0.00      8.80 o
  -9   7   3       11.67        8.93      8.26 o
  -8   7   3        0.65        0.00      7.03 o
  -7   7   3        0.00        0.00      3.24 o
  -6   7   3        5.41        1.84      2.74 o
  -5   7   3       10.54        8.49      2.46 o
  -4   7   3       21.41       17.16      4.01 o
  -3   7   3        2.79        0.69      2.53 o
  -2   7   3        1.77        0.41      0.90 o
  -1   7   3        1.18        0.00      1.62 o
   0   7   3       50.53       48.45     13.14 o
   1   7   3        5.26        0.00      5.96 o
   2   7   3        4.84        2.51      7.94 o
   3   7   3        1.06        0.00      7.46 o
   4   7   3        1.42        7.57      9.11 o
   5   7   3        0.56        0.00      8.83 o
 -10   8   3      117.30      145.80     26.50 o
  -9   8   3       30.03       18.27      8.63 o
  -8   8   3      307.66      293.13     32.64 o
  -7   8   3      148.52      141.84     10.21 o
  -6   8   3        0.20        7.66      4.26 o
  -5   8   3      121.56      113.62      8.12 o
  -4   8   3       66.45       72.34      7.49 o
  -3   8   3       17.14       15.80      2.34 o
  -2   8   3      144.07      136.55     10.07 o
  -1   8   3        4.07       18.71     10.91 o
   0   8   3       77.83       83.91     17.78 o
   1   8   3      185.44      215.49     29.20 o
   2   8   3       92.28      105.57     21.75 o
   3   8   3        2.23        5.65      8.17 o
   4   8   3        1.92        0.00      7.94 o
  -9   9   3        0.64        5.15     10.74 o
  -8   9   3        1.65        5.52     10.71 o
  -7   9   3        6.30       11.75      5.28 o
  -6   9   3        6.19        3.21      3.84 o
  -5   9   3        0.37        0.00      2.50 o
  -4   9   3        2.78        4.75      3.04 o
  -3   9   3        0.14        0.00      0.93 o
  -2   9   3       27.05       27.23     10.87 o
  -1   9   3        4.01        1.46      8.50 o
   0   9   3        3.66        2.65      6.07 o
   1   9   3        1.09        0.00     10.37 o
   2   9   3        0.00       12.18     10.42 o
   3   9   3        0.09        0.00     11.44 o
  -9  10   3       14.30       13.94     11.85 o
  -8  10   3       14.53        0.08      9.45 o
  -7  10   3       96.62       82.73     11.39 o
  -6  10   3        9.81        2.04      4.81 o
  -5  10   3        0.03        0.00      4.73 o
  -4  10   3      144.93      156.40     22.10 o
  -3  10   3        1.51        0.00     10.89 o
  -2  10   3        6.51        3.75      7.34 o
  -1  10   3       29.84       40.48     14.52 o
   0  10   3        2.65        3.35     11.52 o
   1  10   3       23.34       34.18     15.37 o
  -7  11   3        0.41        4.98      6.43 o
  -6  11   3        0.66        0.00      3.91 o
  -5  11   3        0.00        0.00      7.02 o
  -4  11   3        0.17        0.00      6.99 o
  -3  11   3        8.16       18.30      9.20 o
  -2  11   3        0.09        0.00      7.03 o
  -1  11   3        1.02        0.00     10.48 o
   1 -11   4        0.88        0.00      5.67 o
   2 -11   4        0.41        0.00      8.31 o
   3 -11   4        5.94       33.20     13.56 o
   4 -11   4        5.33       12.25      5.35 o
   5 -11   4        1.75        9.42      8.94 o
   6 -11   4        2.05       10.75      9.64 o
  -1 -10   4        0.56        0.00     11.52 o
   0 -10   4        2.01        0.64      6.24 o
   1 -10   4        2.50        9.87      7.58 o
   2 -10   4       72.87       66.11      8.85 o
   3 -10   4        0.30        0.00      3.95 o
   4 -10   4        7.75        8.60      4.04 o
   5 -10   4       37.35       32.36      7.02 o
   6 -10   4        0.36        0.00      9.97 o
   7 -10   4      196.57      244.40     31.31 o
   8 -10   4      209.81      221.07     32.51 o
  -3  -9   4        4.95        0.00     10.08 o
  -2  -9   4        0.78        0.00      7.12 o
  -1  -9   4        0.00        8.23      6.93 o
   0  -9   4        2.77        2.60      1.86 o
   1  -9   4       15.60       11.26      2.50 o
   2  -9   4        0.55        0.00      4.53 o
   3  -9   4        0.96        0.00      3.23 o
   4  -9   4       17.85       21.91      7.36 o
   5  -9   4       11.26       15.68      4.86 o
   6  -9   4        9.52       13.27      9.56 o
   7  -9   4        1.56       10.10      9.67 o
   8  -9   4        9.76       14.88     12.07 o
   9  -9   4        6.34        0.19     10.19 o
  -4  -8   4        4.52       16.45     11.72 o
  -3  -8   4        1.20        0.00     10.94 o
  -2  -8   4       44.52       34.71      6.26 o
  -1  -8   4        1.62        2.17      1.82 o
   0  -8   4       57.62       63.66      5.01 o
   1  -8   4      387.12      405.18     15.19 o
   2  -8   4       12.72       11.20      3.55 o
   3  -8   4      362.70      355.53     15.52 o
   4  -8   4        2.22        0.00      3.07 o
   5  -8   4        0.14        0.00      3.43 o
   6  -8   4        5.13        1.79      8.05 o
   7  -8   4        2.17       10.49      7.12 o
   8  -8   4      280.77      352.34     39.03 o
   9  -8   4      214.85      295.35     37.53 o
  -6  -7   4        0.44        0.00     10.48 o
  -5  -7   4        0.03        0.00      4.22 o
  -4  -7   4        5.85        0.00      6.78 o
  -3  -7   4        4.57        4.86      4.45 o
  -2  -7   4        0.77        1.25      1.72 o
  -1  -7   4       29.69       34.34      4.11 o
   0  -7   4        2.57        0.00      1.92 o
   1  -7   4       38.72       39.71      4.26 o
   2  -7   4        0.39        0.00      2.82 o
   3  -7   4       50.12       41.45      5.39 o
   4  -7   4       27.44       30.79      4.66 o
   5  -7   4        0.50        3.86      1.83 o
   6  -7   4        7.80        0.00      8.40 o
   7  -7   4       13.31       13.43      9.43 o
   8  -7   4        0.01        2.63      8.76 o
   9  -7   4       11.88       14.65     13.09 o
  10  -7   4       15.08       19.83      9.76 o
  -7  -6   4        2.96       11.88      9.11 o
  -6  -6   4       35.78       33.99      8.80 o
  -5  -6   4        2.34       18.72      6.73 o
  -4  -6   4       31.57       35.09      4.74 o
  -3  -6   4      108.73       94.56     12.30 o
  -2  -6   4       31.56       29.44      3.99 o
  -1  -6   4        1.65        1.57      2.44 o
   0  -6   4      128.50      120.31      6.49 o
   1  -6   4      371.35      376.81     12.67 o
   2  -6   4     3201.74     3314.51     41.40 o
   3  -6   4      310.66      263.69     15.68 o
   4  -6   4      584.58      590.52     16.92 o
   5  -6   4       79.49       73.50      4.54 o
   6  -6   4        4.95        2.06      7.18 o
   7  -6   4       28.42       21.79      8.27 o
   8  -6   4       62.43       26.53      9.58 o
   9  -6   4      225.72      253.20     34.15 o
  10  -6   4      206.25      231.94     34.25 o
  -7  -5   4        0.42        0.00     16.32 o
  -6  -5   4        1.75        5.67      5.56 o
  -5  -5   4        0.01        1.55      4.17 o
  -4  -5   4        1.21        0.91      3.26 o
  -3  -5   4        2.95        1.88      2.66 o
  -2  -5   4        8.67       10.62      3.03 o
  -1  -5   4        0.27        0.91      2.75 o
   0  -5   4       35.89       33.74      7.82 o
   1  -5   4       44.95       44.00      4.60 o
   2  -5   4        3.69        2.97      3.28 o
   3  -5   4      207.53      214.67     10.67 o
   4  -5   4       64.99       65.81      4.73 o
   5  -5   4        0.73        0.00      5.33 o
   6  -5   4        9.11        3.08      7.12 o
   7  -5   4        1.55        0.00     14.57 o
   8  -5   4        0.01        0.00     15.68 o
   9  -5   4        0.40        0.00     14.52 o
  10  -5   4       12.93        7.38      9.56 o
  -8  -4   4        1.76       21.63      8.64 o
  -7  -4   4       89.56       82.92     16.40 o
  -6  -4   4       43.56       35.47      7.51 o
  -5  -4   4       74.84       81.98      9.28 o
  -4  -4   4      146.04      152.64     16.96 o
  -3  -4   4        6.90        5.67      3.15 o
  -2  -4   4       14.47       13.60      4.12 o
  -1  -4   4       19.73       16.41      3.80 o
   0  -4   4      278.59      343.74     13.46 o
   1  -4   4     2028.28     1957.16     33.30 o
   2  -4   4     2489.59     2445.30     33.15 o
   3  -4   4    10066.50    10139.33    110.55 o
   4  -4   4      296.76      248.12     15.72 o
   5  -4   4      215.14      223.83     17.95 o
   6  -4   4        3.93        4.59      5.81 o
   7  -4   4        7.64        0.00     11.82 o
   8  -4   4        0.07        2.20     11.69 o
   9  -4   4      134.86      107.43     20.83 o
  10  -4   4      119.83      112.29     23.37 o
  -9  -3   4        6.58       22.86      8.13 o
  -8  -3   4        0.05        3.62      7.83 o
  -7  -3   4       18.27        1.81      4.39 o
  -6  -3   4        0.27        3.78      6.13 o
  -5  -3   4       58.78       59.48      7.80 o
  -4  -3   4        0.50        6.35      3.92 o
  -3  -3   4        3.49        2.66      3.10 o
  -2  -3   4        2.33        0.54      2.51 o
  -1  -3   4      151.35      167.87      9.34 o
   0  -3   4      155.94      139.33     27.31 o
   1  -3   4      105.84      105.48     12.28 o
   2  -3   4        2.99        2.10      2.76 o
   3  -3   4      176.43      177.96      6.44 o
   4  -3   4        5.56       10.94      7.41 o
   5  -3   4       18.69       31.12     10.64 o
   6  -3   4        3.59        1.51      5.01 o
   7  -3   4        0.21        0.00      8.55 o
   8  -3   4        3.93        0.00      5.41 o
   9  -3   4        2.25        0.00     10.27 o
  10  -3   4        0.20        0.00      8.25 o
  -9  -2   4       40.98       41.89     13.07 o
  -8  -2   4        3.33       11.57      9.47 o
  -7  -2   4        3.98        9.01      5.26 o
  -6  -2   4      235.29      203.36     15.33 o
  -5  -2   4      224.86      215.91     14.70 o
  -4  -2   4      379.77      346.87     16.54 o
  -3  -2   4      626.64      621.63     19.51 o
  -2  -2   4      372.71      415.15     15.30 o
  -1  -2   4       96.85      113.12      7.77 o
   0  -2   4      746.04      730.77     26.06 o
   1  -2   4      472.03      502.67     22.32 o
   2  -2   4     6535.62     6641.74     40.46 o
   3  -2   4     5088.09     4768.81    125.29 o
   4  -2   4     7331.88     7561.21     47.69 o
   5  -2   4      133.33      101.00      6.21 o
   6  -2   4       60.74       51.75      5.19 o
   7  -2   4        0.52        0.42      1.93 o
   8  -2   4      106.51      107.22      9.75 o
   9  -2   4        4.07        0.00     16.30 o
  10  -2   4       45.92       28.14     11.80 o
 -10  -1   4        0.11        0.34      5.25 o
  -9  -1   4        6.62        5.78      8.37 o
  -8  -1   4        1.78        0.00      6.51 o
  -7  -1   4       80.44       75.11      9.91 o
  -6  -1   4        4.65        4.31      3.26 o
  -5  -1   4       28.38       23.64      4.27 o
  -4  -1   4        4.13        5.58      3.52 o
  -3  -1   4      127.93      133.28      9.18 o
  -2  -1   4       42.26       34.77      7.45 o
  -1  -1   4        2.30        1.07      4.78 o
   0  -1   4       21.89       22.74      5.46 o
   1  -1   4        3.36        1.32      3.02 o
   2  -1   4       40.79       43.49      3.49 o
   3  -1   4       79.20       83.20      4.78 o
   4  -1   4       24.24       17.78      3.57 o
   5  -1   4       28.78       21.00      4.30 o
   6  -1   4       10.02        8.11      3.23 o
   7  -1   4        0.70        0.00      5.31 o
   8  -1   4       12.67        0.00      7.09 o
   9  -1   4       10.80        0.00      8.75 o
  10  -1   4        0.09        8.89      9.19 o
 -10   0   4       16.92       18.71     11.44 o
  -9   0   4        0.00        0.00     10.41 o
  -8   0   4       16.97       17.65      7.80 o
  -7   0   4       23.94       28.01      6.76 o
  -6   0   4      287.37      284.18     17.44 o
  -5   0   4       64.07       97.56      9.64 o
  -4   0   4      859.20      786.24     39.46 o
  -3   0   4     3632.19     3746.48     68.79 o
  -2   0   4     3914.09     4104.14     63.35 o
  -1   0   4      271.89      237.48     13.77 o
   0   0   4       26.39       47.44      6.27 o
   1   0   4     1719.34     1669.83     25.06 o
   2   0   4      409.49      413.85     12.73 o
   3   0   4     6250.73     6322.67     47.64 o
   4   0   4     2126.09     2132.89     59.17 o
   5   0   4     1580.48     1558.19     44.10 o
   6   0   4      214.01      228.46     24.28 o
   7   0   4        0.29        0.00      8.84 o
   8   0   4       23.09       20.92      5.51 o
   9   0   4       85.85       90.98     23.88 o
 -10   1   4        1.64        0.00      6.94 o
  -9   1   4       39.75       51.70     14.78 o
  -8   1   4        1.83        0.00      8.85 o
  -7   1   4       39.26       40.09     11.18 o
  -6   1   4       25.89       31.98      7.05 o
  -5   1   4      187.30      198.34     13.80 o
  -4   1   4      251.23      274.00     20.48 o
  -3   1   4      642.85      662.38     20.21 o
  -2   1   4      275.20      274.08     11.42 o
  -1   1   4        3.54        3.13      2.50 o
   0   1   4        0.97        0.41      2.60 o
   1   1   4       77.96       79.19      6.06 o
   2   1   4        1.13        0.91      1.86 o
   3   1   4        5.49        9.81      2.55 o
   4   1   4       24.54       23.67      5.04 o
   5   1   4       34.98       22.63      8.81 o
   6   1   4       12.78       17.80      5.97 o
   7   1   4        4.70        4.23      3.95 o
   8   1   4        5.71        0.24      3.89 o
   9   1   4        7.64        8.75      5.08 o
 -11   2   4      100.45      106.29     21.78 o
 -10   2   4      153.78      137.15     23.52 o
  -9   2   4        0.13        0.00     10.32 o
  -8   2   4      336.92      385.68     34.83 o
  -7   2   4        9.68        4.83      7.93 o
  -6   2   4       32.51       26.26      6.00 o
  -5   2   4     1689.85     1777.51     57.78 o
  -4   2   4       18.11        6.90      3.84 o
  -3   2   4     2697.11     2640.69     64.11 o
  -2   2   4     5985.90     6291.50     53.64 o
  -1   2   4     5846.92     5913.57     37.76 o
   0   2   4       59.64       57.40      3.84 o
   1   2   4     1915.22     2090.54     23.90 o
   2   2   4      746.74      732.11     16.14 o
   3   2   4      134.80      160.53      8.73 o
   4   2   4      753.12      635.12    167.31 o
   5   2   4      264.28      297.79     17.59 o
   6   2   4      296.94      299.70     19.04 o
   7   2   4       76.76       71.03     10.41 o
   8   2   4       25.57       17.48      5.33 o
 -11   3   4        0.55       18.48     11.60 o
 -10   3   4        0.70       22.51     11.70 o
  -9   3   4        0.00        0.00      4.86 o
  -8   3   4        3.14        0.00      6.50 o
  -7   3   4       43.52       41.63      9.59 o
  -6   3   4       45.44       45.74      6.89 o
  -5   3   4      140.03      141.85     14.39 o
  -4   3   4      109.31      122.02      9.23 o
  -3   3   4       11.59       12.25      3.11 o
  -2   3   4       42.59       41.01      3.70 o
  -1   3   4       71.97       76.19      4.72 o
   0   3   4      155.72      166.25      5.69 o
   1   3   4       40.20       41.36      4.32 o
   2   3   4       95.00      105.58      6.06 o
   3   3   4        1.09        2.17      2.79 o
   4   3   4        4.45        5.98      2.76 o
   5   3   4        9.60       12.68      6.89 o
   6   3   4       17.64       17.78      4.17 o
   7   3   4       11.33        8.62      4.82 o
   8   3   4        0.16        0.00      7.39 o
 -11   4   4       70.63       50.78     18.26 o
 -10   4   4      116.36      117.62     22.92 o
  -9   4   4       48.68       39.85      7.04 o
  -8   4   4       17.42       18.82      7.81 o
  -7   4   4      591.50      593.74     23.55 o
  -6   4   4       41.82       40.32      6.22 o
  -5   4   4      282.98      290.18     15.14 o
  -4   4   4     2248.17     2396.89     33.37 o
  -3   4   4      170.24      157.53      7.39 o
  -2   4   4     1599.59     1595.15     21.15 o
  -1   4   4     5322.17     5363.83     36.33 o
   0   4   4     1659.79     1554.27     24.65 o
   1   4   4      390.00      396.79     11.55 o
   2   4   4      400.74      429.75     12.30 o
   3   4   4      101.60      108.88      6.79 o
   4   4   4        0.92        0.00      2.28 o
   5   4   4       12.21       10.20      3.31 o
   6   4   4       27.07       37.37      7.41 o
   7   4   4       50.08       32.55     12.40 o
 -11   5   4        0.52        0.00      8.64 o
 -10   5   4        2.43        5.66      8.33 o
  -9   5   4        5.40        7.23      4.68 o
  -8   5   4        1.31        0.00      3.66 o
  -7   5   4        1.65        0.00      3.93 o
  -6   5   4        0.02        1.18      3.84 o
  -5   5   4       12.33       12.09      3.23 o
  -4   5   4       29.28       29.40      4.68 o
  -3   5   4        7.34        9.22      2.26 o
  -2   5   4       93.07       95.66      5.41 o
  -1   5   4       39.19       39.36      2.72 o
   0   5   4       16.17       18.52      3.24 o
   1   5   4        2.56        2.22      0.84 o
   2   5   4        3.61        4.38      1.18 o
   3   5   4        9.42        7.43      1.77 o
   4   5   4        3.20        2.20      1.85 o
   5   5   4        0.25        2.24      2.87 o
   6   5   4        3.48        6.40      6.67 o
   7   5   4        5.33        0.00     11.17 o
 -11   6   4       32.80       22.36     14.24 o
 -10   6   4      160.84      153.45     26.21 o
  -9   6   4      422.97      427.00     21.78 o
  -8   6   4      142.92      136.11     12.13 o
  -7   6   4      313.24      285.54     17.32 o
  -6   6   4      998.28     1011.11     22.42 o
  -5   6   4       25.18       24.20      3.74 o
  -4   6   4       27.88       24.95      4.18 o
  -3   6   4      774.46      814.07     15.67 o
  -2   6   4      713.36      712.47     32.38 o
  -1   6   4      548.43      589.60     21.84 o
   0   6   4      731.72      709.46     43.74 o
   1   6   4       60.86       64.77     13.69 o
   2   6   4       11.36       13.07      7.18 o
   3   6   4       41.80       34.81      3.10 o
   4   6   4       88.99       78.78      8.08 o
   5   6   4       18.15        0.00      9.11 o
   6   6   4        0.94        0.00     11.41 o
 -10   7   4        7.22       18.84     13.64 o
  -9   7   4        0.17        5.86      7.74 o
  -8   7   4       16.74       20.44      5.69 o
  -7   7   4        0.02        0.00      5.93 o
  -6   7   4        8.64        2.69      3.34 o
  -5   7   4       17.37       16.84      3.28 o
  -4   7   4        1.05        0.00      3.35 o
  -3   7   4        4.07        3.36      2.25 o
  -2   7   4        0.03        0.71      2.73 o
  -1   7   4        5.68        2.08      2.02 o
   0   7   4        1.27        1.44      6.15 o
   1   7   4        2.43        6.56     10.49 o
   2   7   4        0.04        0.00      7.75 o
   3   7   4        1.43       12.72     10.11 o
   4   7   4        1.73       10.33      9.16 o
   5   7   4        1.61        0.00      7.02 o
 -10   8   4       45.80       37.14     13.87 o
  -9   8   4      586.66      608.29     50.13 o
  -8   8   4      274.29      318.80     34.27 o
  -7   8   4      242.67      246.26     13.80 o
  -6   8   4      164.12      147.96     10.81 o
  -5   8   4      416.65      448.88     16.16 o
  -4   8   4        9.11        7.09      2.87 o
  -3   8   4        6.12        6.12      1.66 o
  -2   8   4      227.62      199.73     12.43 o
  -1   8   4      297.49      305.70     31.65 o
   0   8   4       18.24       17.01      8.87 o
   1   8   4       24.42       36.06     13.59 o
   2   8   4        0.02        9.45     10.44 o
   3   8   4        0.34        0.00      9.21 o
   4   8   4        4.21       18.36     12.49 o
  -9   9   4        0.33        4.16      9.52 o
  -8   9   4        9.47        6.21      7.06 o
  -7   9   4        1.93        5.79      8.61 o
  -6   9   4        3.00        0.96      4.53 o
  -5   9   4        5.96        1.32      3.62 o
  -4   9   4       28.64       25.73      4.23 o
  -3   9   4        4.33        8.50      3.96 o
  -2   9   4        0.02        0.00      5.52 o
  -1   9   4        0.48        2.08      7.14 o
   0   9   4        0.28        0.00      9.37 o
   1   9   4        2.49        5.42      8.56 o
   2   9   4        0.02        0.00     10.87 o
  -8  10   4      333.13      360.76     37.32 o
  -7  10   4      127.94      120.39     13.08 o
  -6  10   4      258.37      287.00     20.30 o
  -5  10   4      127.48      116.90     11.42 o
  -4  10   4       35.99       52.81     13.87 o
  -3  10   4        5.45        0.00      8.89 o
  -2  10   4        2.61        0.00      8.70 o
  -1  10   4       37.29       29.53     13.90 o
   0  10   4       52.50       62.02     17.16 o
   1  10   4        6.11        1.40      6.33 o
  -7  11   4        1.32        3.11      5.81 o
  -6  11   4        0.24        0.00      5.02 o
  -5  11   4        0.54        0.00      7.02 o
  -4  11   4        2.12        0.00      7.83 o
  -3  11   4        3.02        2.58      9.94 o
  -2  11   4        1.20        8.09      6.71 o
   1 -11   5        1.07        0.00      9.51 o
   2 -11   5        0.91        0.00     11.64 o
   3 -11   5        3.18        9.62      8.97 o
   4 -11   5        2.03       11.96      6.91 o
   5 -11   5        0.03        0.00      6.67 o
   6 -11   5        2.40        2.96      8.30 o
  -1 -10   5       65.18       76.32     19.96 o
   0 -10   5      197.89      224.50     30.81 o
   1 -10   5       24.49       51.04     14.70 o
   2 -10   5        3.54        0.00      8.95 o
   3 -10   5        0.22        0.00      4.81 o
   4 -10   5        0.11        0.00      4.21 o
   5 -10   5        2.77        0.00      3.57 o
   6 -10   5       47.34       39.36     12.32 o
   7 -10   5       49.43       70.12     19.25 o
  -3  -9   5       20.93       42.22     16.76 o
  -2  -9   5        5.97        9.00     10.08 o
  -1  -9   5        6.02        5.21      7.17 o
   0  -9   5        5.84        6.34      4.49 o
   1  -9   5        3.98        4.49      3.49 o
   2  -9   5        0.08        0.00      3.14 o
   3  -9   5        1.93        6.65      2.77 o
   4  -9   5        2.36        1.53      2.67 o
   5  -9   5        1.18        1.23      7.64 o
   6  -9   5        5.02       10.38      8.53 o
   7  -9   5       10.34        7.03      8.36 o
   8  -9   5        0.39        8.86     10.72 o
  -4  -8   5       33.08       47.24     16.77 o
  -3  -8   5        2.97        0.00      5.00 o
  -2  -8   5       14.81       12.82      2.29 o
  -1  -8   5      155.86      168.86      8.06 o
   0  -8   5      334.26      377.91     12.53 o
   1  -8   5      722.65      742.98     21.67 o
   2  -8   5       90.97       82.78      7.53 o
   3  -8   5        0.68        0.00      3.32 o
   4  -8   5       38.98       33.72      5.24 o
   5  -8   5       38.79       41.31      6.28 o
   6  -8   5        0.52        4.94      3.17 o
   7  -8   5      214.32      208.05     28.71 o
   8  -8   5       42.23       41.49     14.01 o
   9  -8   5       21.12       13.00      9.08 o
  -6  -7   5        0.47        0.00     13.68 o
  -5  -7   5        0.91        0.00     17.79 o
  -4  -7   5        0.49        0.00      7.67 o
  -3  -7   5        0.69        1.29      2.29 o
  -2  -7   5        5.52        7.19      2.67 o
  -1  -7   5       96.49       98.55      6.35 o
   0  -7   5       28.26       30.63      3.85 o
   1  -7   5        1.60        1.58      2.42 o
   2  -7   5        1.98        2.13      2.57 o
   3  -7   5        0.33        0.85      2.79 o
   4  -7   5        4.05        4.34      2.58 o
   5  -7   5        0.06        0.00      3.04 o
   6  -7   5        2.06        0.00      7.45 o
   7  -7   5       15.17        0.53      8.36 o
   8  -7   5        2.94        1.98     10.74 o
   9  -7   5        0.00        0.00      9.31 o
  -7  -6   5       12.52       25.48      8.50 o
  -6  -6   5      122.92      147.18     15.96 o
  -5  -6   5       90.49       94.93     12.23 o
  -4  -6   5       10.91        7.85      6.33 o
  -3  -6   5      101.26       96.28      8.23 o
  -2  -6   5       42.68       30.88      7.57 o
  -1  -6   5        4.82        8.33      3.76 o
   0  -6   5     1207.78     1286.05     30.08 o
   1  -6   5     1158.46     1167.21     24.02 o
   2  -6   5     1282.55     1242.61     22.77 o
   3  -6   5       45.19       46.06      6.93 o
   4  -6   5      121.06      100.61      7.11 o
   5  -6   5      187.43      149.93     21.16 o
   6  -6   5      450.86      478.72     39.59 o
   7  -6   5        2.76        4.80      7.33 o
   8  -6   5      159.32      159.47     26.87 o
   9  -6   5        8.58       12.40      9.71 o
  10  -6   5        0.17        3.40      7.20 o
  -7  -5   5        1.68        0.00     14.66 o
  -6  -5   5        0.38        1.82      5.13 o
  -5  -5   5        0.41        0.00      3.90 o
  -4  -5   5        2.23        4.47      5.29 o
  -3  -5   5        2.01        0.00      2.86 o
  -2  -5   5        0.63        0.00      3.01 o
  -1  -5   5       18.93       18.90      4.26 o
   0  -5   5        8.10        4.49      2.61 o
   1  -5   5      124.65      131.74     10.03 o
   2  -5   5      105.19      107.55     10.69 o
   3  -5   5       10.85       12.74      4.76 o
   4  -5   5        2.29        1.64      1.94 o
   5  -5   5        2.92        1.75      3.57 o
   6  -5   5       51.35       47.24     12.20 o
   7  -5   5       23.61       32.11     11.53 o
   8  -5   5        3.08        4.09      9.01 o
   9  -5   5        0.26        7.91      8.38 o
  10  -5   5        0.27       13.97     11.19 o
  -8  -4   5       24.53       10.69      7.56 o
  -7  -4   5        3.35        0.00      7.05 o
  -6  -4   5      346.94      385.82     21.14 o
  -5  -4   5      463.25      457.50     20.93 o
  -4  -4   5      440.92      427.24     18.59 o
  -3  -4   5       14.58       20.17      5.65 o
  -2  -4   5     1906.84     2022.69     37.59 o
  -1  -4   5      823.61      891.89     23.47 o
   0  -4   5       30.75       16.45      4.03 o
   1  -4   5     3680.71     3670.95     48.94 o
   2  -4   5     1740.58     1708.39     29.33 o
   3  -4   5      753.00      764.36     26.41 o
   4  -4   5      105.49      148.65     12.72 o
   5  -4   5      627.84      603.84     26.88 o
   6  -4   5      870.92      837.49     50.24 o
   7  -4   5      849.04      961.29     57.27 o
   8  -4   5        5.90        0.00      8.78 o
   9  -4   5       17.81       11.45      9.33 o
  10  -4   5       17.67       11.58     10.34 o
  -9  -3   5        5.34        0.00      8.45 o
  -8  -3   5        7.91        3.24      8.54 o
  -7  -3   5       27.41       14.05      5.67 o
  -6  -3   5        0.19        0.64      4.43 o
  -5  -3   5       39.06       43.16      7.42 o
  -4  -3   5        0.01        0.34      4.48 o
  -3  -3   5       13.14        7.12      3.35 o
  -2  -3   5        0.12        0.00      3.21 o
  -1  -3   5       31.14       34.01      5.28 o
   0  -3   5       74.95       73.40     28.53 o
   1  -3   5       52.78       59.95      6.43 o
   2  -3   5       57.13       53.04      6.50 o
   3  -3   5       16.13       16.36      6.82 o
   4  -3   5        4.80        9.66      7.17 o
   5  -3   5        0.02        0.00      6.35 o
   6  -3   5       23.86       23.46      8.86 o
   7  -3   5       91.24       85.16     17.73 o
   8  -3   5       12.67        4.18      8.04 o
   9  -3   5        1.80        0.00      8.95 o
  10  -3   5        0.33        0.00     15.33 o
  -9  -2   5        0.06        0.00      8.68 o
  -8  -2   5        1.47        0.00      9.54 o
  -7  -2   5      344.19      348.73     22.22 o
  -6  -2   5      171.67      180.35     14.63 o
  -5  -2   5      467.73      434.38     20.68 o
  -4  -2   5     3061.73     3231.97     51.67 o
  -3  -2   5     1890.29     1955.28     36.03 o
  -2  -2   5      822.90      784.65     22.11 o
  -1  -2   5     6938.67     7098.06     62.23 o
   0  -2   5     1436.72     1435.01     39.12 o
   1  -2   5     1244.62     1333.82     39.37 o
   2  -2   5     2019.74     2027.22     51.82 o
   3  -2   5     1638.58     1551.10     24.44 o
   4  -2   5      307.76      325.32      8.60 o
   5  -2   5      120.65      146.59      8.44 o
   6  -2   5     1277.25     1260.03     41.67 o
   7  -2   5     1012.48      946.64    118.82 o
   8  -2   5      346.27      359.43     17.56 o
   9  -2   5       24.76       15.56      8.89 o
  10  -2   5        8.28       10.96     10.31 o
 -10  -1   5        0.19       10.31     10.26 o
  -9  -1   5        0.46        1.47      7.11 o
  -8  -1   5        0.45        0.00      7.07 o
  -7  -1   5      181.67      179.47     16.03 o
  -6  -1   5       57.18       51.91      8.27 o
  -5  -1   5       28.52       35.17      8.37 o
  -4  -1   5        0.55        5.76      4.45 o
  -3  -1   5        6.59        3.63      3.04 o
  -2  -1   5       13.85        4.46      4.34 o
  -1  -1   5       20.55       24.51      7.16 o
   0  -1   5       70.99       68.42      9.49 o
   1  -1   5       24.22       26.14      4.28 o
   2  -1   5        1.80        2.38      1.84 o
   3  -1   5        7.55        9.21      2.08 o
   4  -1   5       20.58       28.94      4.02 o
   5  -1   5       14.75       16.75      3.38 o
   6  -1   5        8.80        9.36      3.78 o
   7  -1   5       54.29       43.13     10.62 o
   8  -1   5       12.51       26.10     13.38 o
   9  -1   5        0.17       11.04      9.50 o
 -10   0   5       29.82       34.08     13.19 o
  -9   0   5       73.77       84.10     18.06 o
  -8   0   5       17.35       16.59     10.86 o
  -7   0   5        0.73        0.00      7.95 o
  -6   0   5     1018.05     1099.68     34.58 o
  -5   0   5      689.04      696.43     21.11 o
  -4   0   5     1414.34     1411.12     33.83 o
  -3   0   5     5985.69     6356.36     92.61 o
  -2   0   5      231.05      191.15     15.19 o
  -1   0   5     1418.34     1392.76     25.52 o
   0   0   5     8813.46     8944.60    104.06 o
   1   0   5     1807.34     1708.49     27.98 o
   2   0   5     1842.68     2021.79     25.86 o
   3   0   5        6.35        5.74      1.99 o
   4   0   5      760.83      714.21     18.39 o
   5   0   5       30.99       35.40      5.00 o
   6   0   5        4.99        8.70      6.88 o
   7   0   5      715.92      793.33     49.28 o
   8   0   5      301.88      294.01     22.58 o
   9   0   5       57.84       75.58     10.95 o
 -10   1   5        0.46        0.00     11.95 o
  -9   1   5       26.03       26.66     11.06 o
  -8   1   5        2.97        0.00      8.68 o
  -7   1   5       22.90       12.11      7.97 o
  -6   1   5        5.15        1.95      3.55 o
  -5   1   5      170.87      187.65     13.69 o
  -4   1   5      212.98      222.55     13.56 o
  -3   1   5       46.26       47.43      9.35 o
  -2   1   5       10.63        9.50      3.10 o
  -1   1   5        2.49        6.33      3.55 o
   0   1   5       70.96       71.22      6.33 o
   1   1   5      106.58      113.60      8.34 o
   2   1   5       30.92       29.64      3.81 o
   3   1   5        0.08        0.76      1.97 o
   4   1   5       23.87       18.61      4.73 o
   5   1   5       18.55       18.63     15.29 o
   6   1   5        0.30        2.52      3.15 o
   7   1   5       29.43       28.86      7.14 o
   8   1   5        2.50        0.81      3.92 o
   9   1   5        2.23        7.51      5.85 o
 -11   2   5       71.33       71.87     17.85 o
 -10   2   5      100.50      104.43     20.69 o
  -9   2   5       74.83       50.45     15.60 o
  -8   2   5       19.83       14.34      8.77 o
  -7   2   5      223.97      194.32     23.36 o
  -6   2   5        2.70        7.38      8.02 o
  -5   2   5     1240.89     1386.82     33.63 o
  -4   2   5     3148.65     3353.08     40.54 o
  -3   2   5      309.89      263.01     12.92 o
  -2   2   5     3021.76     3154.04     40.32 o
  -1   2   5      536.88      585.38     13.12 o
   0   2   5     1328.94     1226.47     18.82 o
   1   2   5     3295.67     3311.71     32.67 o
   2   2   5     1937.92     1894.89     29.22 o
   3   2   5      821.58      784.00     19.64 o
   4   2   5       19.73       29.77      7.22 o
   5   2   5      108.85      114.31      9.18 o
   6   2   5        2.45        2.97      3.03 o
   7   2   5       24.11       23.82      7.12 o
   8   2   5      143.90      124.56     14.19 o
 -11   3   5        1.10        0.00     10.56 o
 -10   3   5        1.10       13.71     10.38 o
  -9   3   5        0.12        0.00      4.40 o
  -8   3   5        0.92        0.00      4.63 o
  -7   3   5        0.24        0.00      4.45 o
  -6   3   5       58.34       64.79     14.59 o
  -5   3   5       55.52       62.17      7.41 o
  -4   3   5      147.05      165.32     12.18 o
  -3   3   5        3.07        2.19      2.69 o
  -2   3   5       87.98       90.54      6.05 o
  -1   3   5        0.98        0.72      1.82 o
   0   3   5       66.26       64.99      4.46 o
   1   3   5       46.78       47.56      5.17 o
   2   3   5       26.86       25.49      3.62 o
   3   3   5        7.29        4.22      2.09 o
   4   3   5        2.06        0.00      2.32 o
   5   3   5       17.29       16.58      3.66 o
   6   3   5        0.11        5.74      3.24 o
   7   3   5        3.84        4.18      5.32 o
   8   3   5        4.70       13.33      6.10 o
 -11   4   5      291.55      316.39     38.65 o
 -10   4   5      271.97      262.59     32.86 o
  -9   4   5      569.89      529.74     32.62 o
  -8   4   5      754.20      720.43     28.75 o
  -7   4   5        0.63        2.76      4.10 o
  -6   4   5      643.18      590.20     20.03 o
  -5   4   5      300.04      316.12     16.41 o
  -4   4   5      766.93      840.55     20.84 o
  -3   4   5     4648.77     5120.79     42.45 o
  -2   4   5      117.06      121.47      7.19 o
  -1   4   5        1.49        0.27      1.75 o
   0   4   5      641.24      636.63     11.75 o
   1   4   5      276.36      225.92     10.12 o
   2   4   5     1011.36      996.22     17.66 o
   3   4   5      912.81      954.02     21.04 o
   4   4   5      107.68       78.04     11.08 o
   5   4   5        0.08        0.00      3.21 o
   6   4   5        5.76        0.00      3.28 o
   7   4   5       12.99        7.29      8.54 o
 -11   5   5        0.59        0.00      9.42 o
 -10   5   5        0.05        0.62      7.81 o
  -9   5   5        2.31        5.57      3.91 o
  -8   5   5        0.85        0.00      5.14 o
  -7   5   5       26.75       31.38      6.43 o
  -6   5   5        4.85        5.30      2.87 o
  -5   5   5        0.02        1.65      2.33 o
  -4   5   5       36.61       34.63      4.80 o
  -3   5   5        6.34        7.52      2.33 o
  -2   5   5       86.35       94.15      5.56 o
  -1   5   5       29.04       29.31      2.80 o
   0   5   5       14.74       13.51      3.09 o
   1   5   5       16.11       14.88      2.62 o
   2   5   5       14.73       16.42      2.39 o
   3   5   5       10.69        9.00      2.14 o
   4   5   5        0.20        0.00      2.33 o
   5   5   5        7.72        5.88      8.05 o
   6   5   5        6.17       12.94     11.53 o
 -11   6   5       22.00       24.36     12.64 o
 -10   6   5      799.04      955.38     64.29 o
  -9   6   5      145.25      146.51     13.88 o
  -8   6   5      449.81      436.58     22.53 o
  -7   6   5      602.07      582.67     25.60 o
  -6   6   5      229.67      214.66     13.53 o
  -5   6   5     1404.81     1357.20     26.41 o
  -4   6   5      138.79      134.76      7.98 o
  -3   6   5      206.21      212.62      9.27 o
  -2   6   5     1287.69     1339.69     20.23 o
  -1   6   5      334.42      315.22     12.95 o
   0   6   5       28.94       27.20      3.82 o
   1   6   5      201.29      224.59     25.70 o
   2   6   5      180.75      180.05     24.71 o
   3   6   5      221.67      215.93      9.27 o
   4   6   5      171.30      179.97     27.61 o
   5   6   5        0.96        0.00      9.59 o
 -10   7   5        8.51        3.20     10.48 o
  -9   7   5        0.22       21.56     14.12 o
  -8   7   5       13.56       12.27      4.53 o
  -7   7   5        0.26        0.97      3.35 o
  -6   7   5       12.46       13.30      3.95 o
  -5   7   5        3.70        3.80      2.81 o
  -4   7   5        9.94        3.05      2.71 o
  -3   7   5        0.68        0.00      2.48 o
  -2   7   5        2.87        1.82      0.85 o
  -1   7   5        6.29        8.62      3.58 o
   0   7   5        8.13       12.94      9.13 o
   1   7   5        0.06        3.78      6.25 o
   2   7   5        1.16        3.86      6.78 o
   3   7   5        3.13       17.49     12.11 o
   4   7   5        2.45        0.00      7.30 o
 -10   8   5       19.83       14.89     10.40 o
  -9   8   5      419.95      442.60     42.49 o
  -8   8   5       65.89       79.84     10.35 o
  -7   8   5      245.91      241.99     14.15 o
  -6   8   5      768.60      773.94     25.22 o
  -5   8   5      539.67      535.89     17.29 o
  -4   8   5      394.19      397.80     18.69 o
  -3   8   5       85.58       79.09      5.02 o
  -2   8   5        7.68        6.85      2.28 o
  -1   8   5      114.46       84.27     17.34 o
   0   8   5       74.17       58.52     16.02 o
   1   8   5        9.91        7.35      5.58 o
   2   8   5       40.03       53.49     16.59 o
   3   8   5       51.70       70.88     20.19 o
  -9   9   5        0.07        0.00      9.80 o
  -8   9   5        3.50       14.79     10.60 o
  -7   9   5        4.20        2.49      5.73 o
  -6   9   5        0.46        3.87      6.52 o
  -5   9   5        9.41       10.56      4.14 o
  -4   9   5        0.55        0.00      3.24 o
  -3   9   5        0.54        0.00      4.27 o
  -2   9   5        1.05        8.88      8.68 o
  -1   9   5        1.58        5.47      7.84 o
   0   9   5        0.74        3.61      6.63 o
   1   9   5        1.01       15.70     10.03 o
   2   9   5        0.11        0.00     10.49 o
  -8  10   5      137.58      142.01     20.91 o
  -7  10   5       11.91        3.19      4.65 o
  -6  10   5        0.14        0.84      4.36 o
  -5  10   5      325.90      293.08     29.85 o
  -4  10   5      275.25      341.61     34.15 o
  -3  10   5       65.58       71.14     17.28 o
  -2  10   5       36.21       52.48     16.80 o
  -1  10   5       25.32       19.37     10.32 o
   0  10   5        7.34       10.05      9.78 o
  -6  11   5        4.19        0.00      7.01 o
  -5  11   5        1.07        0.00      7.59 o
  -4  11   5        1.29        0.00      8.81 o
  -3  11   5        0.64        7.80     10.49 o
  -2  11   5        0.04        0.00      6.79 o
   2 -11   6        0.10        0.00     10.24 o
   3 -11   6        1.25        0.00      6.63 o
   4 -11   6        0.46        3.07      5.08 o
   5 -11   6        7.83        6.51      6.34 o
  -1 -10   6        9.71        4.19      7.63 o
   0 -10   6        1.25        1.90      6.09 o
   1 -10   6       11.19       19.39      9.25 o
   2 -10   6       44.07       39.21      7.68 o
   3 -10   6       90.18      101.15     12.27 o
   4 -10   6      106.70      113.45     12.93 o
   5 -10   6        0.02        0.00     10.08 o
   6 -10   6       33.04       30.07     12.55 o
   7 -10   6        9.83        0.00     13.79 o
  -3  -9   6        3.88        0.00      8.03 o
  -2  -9   6        1.52        4.17      8.15 o
  -1  -9   6        5.36        7.99      9.55 o
   0  -9   6        5.16        0.96      2.43 o
   1  -9   6        0.46        0.55      2.91 o
   2  -9   6        0.05        0.00      3.17 o
   3  -9   6        5.12        1.04      3.12 o
   4  -9   6       24.31       28.36      6.54 o
   5  -9   6        3.17        0.79      7.02 o
   6  -9   6        4.69       21.47     11.44 o
   7  -9   6        3.31        1.23      7.12 o
   8  -9   6        8.25        0.00      8.92 o
  -4  -8   6       25.03       42.05     18.14 o
  -3  -8   6       15.23        8.92      5.27 o
  -2  -8   6        0.15        0.00      2.13 o
  -1  -8   6       19.72       21.39      3.76 o
   0  -8   6        5.80        6.46      2.64 o
   1  -8   6        3.25        2.08      2.64 o
   2  -8   6       18.56       23.95      4.65 o
   3  -8   6      400.52      400.63     17.44 o
   4  -8   6      681.26      717.36     27.27 o
   5  -8   6      335.07      365.23     17.42 o
   6  -8   6       11.82       16.01     10.05 o
   7  -8   6       15.55        9.14      8.93 o
   8  -8   6       43.99       14.79      8.77 o
   9  -8   6        7.31        7.27      7.28 o
  -5  -7   6        8.11        4.45      4.19 o
  -4  -7   6        2.47        4.66     13.55 o
  -3  -7   6        0.61        0.00      3.95 o
  -2  -7   6        0.00        4.59      3.16 o
  -1  -7   6       43.35       39.71      5.96 o
   0  -7   6       44.14       43.74      5.37 o
   1  -7   6        3.40        3.07      2.99 o
   2  -7   6        0.25        0.20      2.98 o
   3  -7   6       11.68        7.74      3.35 o
   4  -7   6       28.38       28.59      4.74 o
   5  -7   6       58.49       57.79      5.81 o
   6  -7   6        1.42        0.00      5.90 o
   7  -7   6        0.11        8.57     13.44 o
   8  -7   6        6.22        8.72     10.42 o
   9  -7   6        4.48        0.00     13.99 o
  -6  -6   6        2.77        0.00      7.06 o
  -5  -6   6        6.35        9.94      6.49 o
  -4  -6   6        0.21        4.54      4.62 o
  -3  -6   6      344.20      376.30     17.10 o
  -2  -6   6      111.06      125.57     15.10 o
  -1  -6   6       31.94       30.05      8.01 o
   0  -6   6        3.40        6.94      3.58 o
   1  -6   6       16.86       11.39      3.04 o
   2  -6   6        3.61       10.02      3.87 o
   3  -6   6       33.67       25.49      4.50 o
   4  -6   6     1286.94     1280.63     25.55 o
   5  -6   6     1317.03     1274.84     61.47 o
   6  -6   6      330.43      391.18     36.58 o
   7  -6   6       51.15       34.55     13.92 o
   8  -6   6        3.89        0.00     13.43 o
   9  -6   6       82.90       64.98     18.09 o
  -7  -5   6        0.00        0.45      5.83 o
  -6  -5   6        0.78        0.00      6.60 o
  -5  -5   6        3.34        0.00      2.89 o
  -4  -5   6        4.39        4.18      4.43 o
  -3  -5   6        8.48       10.85      3.45 o
  -2  -5   6        0.54        3.63      2.83 o
  -1  -5   6       33.56       30.31      5.84 o
   0  -5   6       28.92       21.71      4.95 o
   1  -5   6       54.86       60.07      9.54 o
   2  -5   6       11.68       15.94      3.91 o
   3  -5   6        1.03        0.00      4.03 o
   4  -5   6       42.88       43.69      3.31 o
   5  -5   6       51.69       48.25     12.73 o
   6  -5   6       45.66       38.59     11.99 o
   7  -5   6        0.86        0.00      9.70 o
   8  -5   6        1.25        0.00     10.41 o
   9  -5   6        2.70        0.00      7.33 o
  10  -5   6        0.00        0.00      7.22 o
  -8  -4   6       40.51       23.07     10.17 o
  -7  -4   6       82.75       73.72     16.68 o
  -6  -4   6        8.08        2.91      3.49 o
  -5  -4   6       26.46       25.82      6.40 o
  -4  -4   6      251.27      270.66     15.74 o
  -3  -4   6      425.43      440.76     29.57 o
  -2  -4   6     1091.26     1063.34     29.02 o
  -1  -4   6      370.78      305.10     15.32 o
   0  -4   6      770.71      776.99     23.69 o
   1  -4   6      211.07      223.55     13.17 o
   2  -4   6      443.96      429.20     19.21 o
   3  -4   6       54.35       50.45      7.44 o
   4  -4   6      297.40      223.33     15.79 o
   5  -4   6     1238.08     1349.03     60.08 o
   6  -4   6      750.47      668.46     45.22 o
   7  -4   6       65.29       81.56     17.48 o
   8  -4   6       90.16       65.83     18.38 o
   9  -4   6        9.98        0.00      9.20 o
  10  -4   6       27.71       29.29     14.05 o
  -9  -3   6        1.23       11.48     10.46 o
  -8  -3   6        0.60        0.00      6.49 o
  -7  -3   6        4.48        3.33      3.78 o
  -6  -3   6       17.82       12.97      6.01 o
  -5  -3   6        1.91        0.00      4.45 o
  -4  -3   6        6.27        0.94      3.41 o
  -3  -3   6        0.54        0.36      3.10 o
  -2  -3   6        1.94        0.00      3.44 o
  -1  -3   6        4.61        5.22      4.76 o
   0  -3   6       61.52       69.31      9.89 o
   1  -3   6       47.66       53.21      6.53 o
   2  -3   6        4.84       13.17      7.18 o
   3  -3   6        0.00        1.70      3.10 o
   4  -3   6        0.04        0.00      1.41 o
   5  -3   6       76.89       83.16     16.58 o
   6  -3   6       93.63       86.56     16.56 o
   7  -3   6        3.02        6.92      8.92 o
   8  -3   6        4.98        0.00     11.62 o
   9  -3   6        0.26        0.91      8.87 o
  10  -3   6        0.29        3.64      9.12 o
  -9  -2   6       26.60       26.41     12.33 o
  -8  -2   6       14.81       16.32      9.27 o
  -7  -2   6       61.56       54.09     14.37 o
  -6  -2   6      581.49      544.92     25.94 o
  -5  -2   6        7.23        4.56      3.29 o
  -4  -2   6       46.11       50.40      7.04 o
  -3  -2   6     3279.77     3408.44     43.93 o
  -2  -2   6      730.83      597.73     20.81 o
  -1  -2   6     2837.69     2822.57     60.03 o
   0  -2   6     3945.11     4137.04     72.26 o
   1  -2   6     1046.21     1117.89     38.95 o
   2  -2   6       48.01       39.20      4.72 o
   3  -2   6      830.44      786.81     19.66 o
   4  -2   6      444.00      432.38     11.10 o
   5  -2   6      347.80      321.38     11.96 o
   6  -2   6      326.07      315.77     14.21 o
   7  -2   6       79.11       69.95     22.29 o
   8  -2   6        1.20        2.48      2.37 o
   9  -2   6       37.20       45.52     15.65 o
 -10  -1   6        0.00        4.42      7.93 o
  -9  -1   6       12.10       13.40      9.15 o
  -8  -1   6       15.85       20.93      9.81 o
  -7  -1   6       45.76       38.41     12.27 o
  -6  -1   6       23.87       37.95      7.47 o
  -5  -1   6        0.14        0.71      3.42 o
  -4  -1   6       38.54       43.67      6.66 o
  -3  -1   6        1.19        4.04      4.38 o
  -2  -1   6        0.22        5.40      5.48 o
  -1  -1   6       22.25       17.02      5.61 o
   0  -1   6       98.14      104.18      8.45 o
   1  -1   6      120.70      133.86      8.73 o
   2  -1   6       26.04       32.72      3.62 o
   3  -1   6       27.64       31.03      3.66 o
   4  -1   6       30.92       29.28      3.75 o
   5  -1   6       10.00        4.97      3.91 o
   6  -1   6       47.08       36.31      5.28 o
   7  -1   6        0.08        0.00     13.14 o
   8  -1   6        6.78        4.23      6.76 o
   9  -1   6        0.68        0.00     12.53 o
 -10   0   6       88.70       84.01     20.54 o
  -9   0   6       77.26       80.33     17.25 o
  -8   0   6      316.45      339.78     33.05 o
  -7   0   6       86.35       85.40     16.86 o
  -6   0   6       81.80       74.16      9.71 o
  -5   0   6     3056.96     3390.00     73.33 o
  -4   0   6      985.29     1107.38     30.95 o
  -3   0   6      281.64      298.16     21.00 o
  -2   0   6     4693.45     4806.23     76.40 o
  -1   0   6     2388.62     2397.16     36.25 o
   0   0   6     3189.91     3124.50     75.58 o
   1   0   6     6596.98     7011.81     50.19 o
   2   0   6       16.98       12.48      2.48 o
   3   0   6        7.75        1.30      2.86 o
   4   0   6       52.62       58.60      7.92 o
   5   0   6      138.48      108.16     12.43 o
   6   0   6        7.27        0.00      8.53 o
   7   0   6       11.79        8.04      8.10 o
   8   0   6        0.09        0.00      6.77 o
   9   0   6        5.17        0.00      9.01 o
 -10   1   6        0.00        0.00      6.47 o
  -9   1   6       10.98        0.37      8.93 o
  -8   1   6       16.38       14.43      6.47 o
  -7   1   6        1.35        0.00      5.62 o
  -6   1   6        2.62        0.00      3.83 o
  -5   1   6        7.15        3.70      3.74 o
  -4   1   6       77.50       73.59     12.34 o
  -3   1   6        8.05        7.54      3.87 o
  -2   1   6       30.00       34.74      5.16 o
  -1   1   6       59.66       64.99      6.54 o
   0   1   6      123.16      135.75      7.16 o
   1   1   6       64.96       65.74      5.43 o
   2   1   6        4.04        0.00      2.50 o
   3   1   6       13.72       18.80      3.12 o
   4   1   6       20.52       22.65      5.22 o
   5   1   6        2.57        5.57      3.23 o
   6   1   6        0.98        0.00      8.70 o
   7   1   6        1.62        3.16      3.72 o
   8   1   6        5.98        4.57      9.63 o
 -11   2   6       13.18       19.24      8.33 o
 -10   2   6        9.12       11.52      6.03 o
  -9   2   6      745.01      710.87     50.31 o
  -8   2   6      653.36      622.95     43.82 o
  -7   2   6     1258.38     1221.83     56.84 o
  -6   2   6       77.18       79.25      8.10 o
  -5   2   6       31.15       37.85      5.54 o
  -4   2   6     3706.99     4316.22     87.71 o
  -3   2   6     1864.07     2106.93     37.96 o
  -2   2   6      142.01      147.03      7.78 o
  -1   2   6     2371.90     2355.33     28.63 o
   0   2   6     3432.41     3379.44     41.73 o
   1   2   6      528.06      457.44     13.32 o
   2   2   6      939.01      938.93     25.67 o
   3   2   6      100.46      105.69      8.01 o
   4   2   6        4.05        7.70      3.16 o
   5   2   6        7.69        0.00      3.16 o
   6   2   6       23.86       19.30      6.09 o
   7   2   6       17.73       13.57      6.33 o
   8   2   6       12.10       19.14      6.66 o
 -11   3   6        1.04        8.65     12.14 o
 -10   3   6        0.08        0.00      8.95 o
  -9   3   6        3.99        0.00      6.79 o
  -8   3   6        0.09        0.00      5.74 o
  -7   3   6        1.49        5.02      9.52 o
  -6   3   6       28.08       36.65      6.77 o
  -5   3   6       13.30       10.98      4.17 o
  -4   3   6        0.14        0.00      3.61 o
  -3   3   6       20.92       18.36      3.31 o
  -2   3   6        0.72        2.41      1.59 o
  -1   3   6       22.51       23.22      3.05 o
   0   3   6      130.43      136.99      6.85 o
   1   3   6       25.63       22.51      3.25 o
   2   3   6        5.49        0.78      2.08 o
   3   3   6        5.86        3.40      2.19 o
   4   3   6        8.70        3.92      6.69 o
   5   3   6        1.28        1.44      2.48 o
   6   3   6        0.51        0.00     14.00 o
   7   3   6        1.17        0.00      4.87 o
 -11   4   6      164.46      176.07     28.59 o
 -10   4   6        3.88        0.00     10.12 o
  -9   4   6       58.31       59.57     11.46 o
  -8   4   6     1467.52     1450.52     41.86 o
  -7   4   6     2286.67     2181.48     49.05 o
  -6   4   6     2109.86     1985.91     37.84 o
  -5   4   6        0.23        6.97      2.80 o
  -4   4   6       97.08      107.27      7.84 o
  -3   4   6     1793.46     2086.28     28.16 o
  -2   4   6      406.63      429.36     13.46 o
  -1   4   6      134.79      129.56      5.80 o
   0   4   6      961.84      913.82     16.23 o
   1   4   6     1035.42     1026.43     24.05 o
   2   4   6       15.50       17.30      5.91 o
   3   4   6       39.02       38.41      4.87 o
   4   4   6       64.13       51.93      8.01 o
   5   4   6        4.79        3.24      3.44 o
   6   4   6        3.39        2.57      5.58 o
   7   4   6        0.60       19.37     11.06 o
 -11   5   6        0.01        0.00      9.57 o
 -10   5   6        0.05        0.00     11.92 o
  -9   5   6        0.27        0.00      8.10 o
  -8   5   6        3.08        0.00      4.30 o
  -7   5   6        1.55        0.09      4.65 o
  -6   5   6       10.65        4.36      3.79 o
  -5   5   6        0.28        0.00      2.56 o
  -4   5   6       16.81       13.69      3.36 o
  -3   5   6       40.00       40.81      4.47 o
  -2   5   6       40.28       34.62      3.76 o
  -1   5   6        0.00        2.62      1.69 o
   0   5   6       10.45        9.40      1.80 o
   1   5   6       20.54       17.24      4.26 o
   2   5   6        9.84       11.49      2.87 o
   3   5   6        0.00        1.36      2.52 o
   4   5   6       13.84        8.77      2.77 o
   5   5   6        1.00        4.56      6.05 o
   6   5   6        0.14        0.00     10.43 o
 -11   6   6        0.01        0.00     12.89 o
 -10   6   6       85.66       76.16     20.47 o
  -9   6   6        4.51        4.94      5.10 o
  -8   6   6      233.77      229.97     37.57 o
  -7   6   6     2180.25     2144.74     50.64 o
  -6   6   6     2285.50     2259.25     40.59 o
  -5   6   6      929.88      875.70     19.26 o
  -4   6   6       55.18       50.19      9.20 o
  -3   6   6      156.91      162.66      9.76 o
  -2   6   6      672.40      657.44     15.06 o
  -1   6   6        1.95        3.25      1.17 o
   0   6   6      212.96      225.00     12.04 o
   1   6   6      155.94      141.63      6.13 o
   2   6   6       87.31       75.23     17.71 o
   3   6   6      108.14       88.58      5.89 o
   4   6   6       29.75       39.77     15.08 o
   5   6   6        3.87       11.59      9.47 o
 -10   7   6        7.09        0.00      9.57 o
  -9   7   6        1.88        0.00     10.29 o
  -8   7   6        0.43        0.00      6.00 o
  -7   7   6        0.68        0.00      3.52 o
  -6   7   6       10.57       17.16      4.69 o
  -5   7   6       15.94       16.77      3.93 o
  -4   7   6        0.25        0.00      3.05 o
  -3   7   6       19.14        7.58      7.22 o
  -2   7   6       30.35       30.82      5.37 o
  -1   7   6       16.41       18.54      3.92 o
   0   7   6        2.04        2.78      1.85 o
   1   7   6        0.21        0.00     11.74 o
   2   7   6       19.99       33.97     13.94 o
   3   7   6        1.11        5.38      8.66 o
   4   7   6        4.54       36.44     14.25 o
 -10   8   6        3.70        0.00     14.39 o
  -9   8   6       31.86       12.35      8.73 o
  -8   8   6        0.03        0.00     11.48 o
  -7   8   6      495.76      511.35     37.14 o
  -6   8   6      752.95      780.79     25.54 o
  -5   8   6      866.56      957.98     26.77 o
  -4   8   6      364.96      364.91     15.27 o
  -3   8   6       66.11       59.02      5.89 o
  -2   8   6        0.41        3.00      4.61 o
  -1   8   6      219.13      199.17     20.70 o
   0   8   6       29.90       14.79     11.06 o
   1   8   6       49.01       22.65     10.24 o
   2   8   6        5.43       16.01      9.27 o
   3   8   6        0.37       19.76     12.05 o
  -9   9   6        0.68        0.00      9.21 o
  -8   9   6        2.29        7.84     10.18 o
  -7   9   6        0.94        1.95      3.76 o
  -6   9   6        0.48        2.45      9.58 o
  -5   9   6        2.34        5.34      4.58 o
  -4   9   6        3.93        3.08      2.77 o
  -3   9   6        0.72        0.30      6.64 o
  -2   9   6        7.11        4.97      7.73 o
  -1   9   6        3.66        0.00      8.96 o
   0   9   6       11.42        8.20      9.20 o
   1   9   6        0.36        8.23      8.36 o
   2   9   6        1.08        0.00      9.39 o
  -8  10   6        2.91        2.29      4.87 o
  -7  10   6        5.35        3.16      4.61 o
  -6  10   6      129.09      133.44     13.21 o
  -5  10   6       71.93       80.31     17.16 o
  -4  10   6      208.95      300.38     33.26 o
  -3  10   6       62.55       91.12     19.02 o
  -2  10   6        2.42        1.53      6.93 o
  -1  10   6        7.82        5.61      5.97 o
   0  10   6       35.97       28.27     12.86 o
  -6  11   6        0.02        5.76      5.71 o
  -5  11   6        0.18        2.38      7.65 o
  -4  11   6        0.27        3.02      9.11 o
  -3  11   6        0.00        0.00      8.62 o
   3 -11   7        3.14        0.00      7.91 o
   4 -11   7        1.19        3.58      7.79 o
  -1 -10   7       12.88       16.09      9.05 o
   0 -10   7        6.54        3.34      7.14 o
   1 -10   7        3.24       23.02     10.15 o
   2 -10   7       79.38       75.62     10.64 o
   3 -10   7       81.87       78.00     13.70 o
   4 -10   7        0.43        8.13      8.97 o
   5 -10   7       76.60       91.70     20.63 o
   6 -10   7       19.94       18.88     11.33 o
   7 -10   7        6.27        0.00     12.92 o
  -3  -9   7        0.45        0.00     11.89 o
  -2  -9   7        1.47        6.41      7.72 o
  -1  -9   7        4.30        8.68      7.49 o
   0  -9   7        0.01        0.00      2.54 o
   1  -9   7        0.23        0.00      3.49 o
   2  -9   7        3.03        0.00      4.47 o
   3  -9   7        5.00        2.67      4.34 o
   4  -9   7        0.01        0.00      3.87 o
   5  -9   7        7.90        5.96      7.84 o
   6  -9   7        9.97       14.16     11.16 o
   7  -9   7        0.10        0.00      8.75 o
   8  -9   7        0.59        0.00     15.50 o
  -4  -8   7       20.27       12.71      8.76 o
  -3  -8   7       49.69       49.47     14.81 o
  -2  -8   7       19.39       22.58      6.55 o
  -1  -8   7       14.74       14.48      4.05 o
   0  -8   7        1.25        1.26      2.36 o
   1  -8   7        2.04        0.00      2.64 o
   2  -8   7       72.58       86.93      8.49 o
   3  -8   7      143.77      129.49     12.84 o
   4  -8   7       31.77       37.56      6.71 o
   5  -8   7       11.94        6.69      3.11 o
   6  -8   7      217.53      207.84     28.94 o
   7  -8   7      307.16      360.39     40.55 o
   8  -8   7        3.92        2.23     11.63 o
  -5  -7   7        0.59        0.00      7.40 o
  -4  -7   7        0.34        9.09      7.02 o
  -3  -7   7        6.46        0.00      7.47 o
  -2  -7   7       35.42       37.22      6.88 o
  -1  -7   7        2.16        1.19      3.38 o
   0  -7   7        0.65        7.62      3.38 o
   1  -7   7        1.79        0.00      2.88 o
   2  -7   7        2.29        0.00      3.01 o
   3  -7   7        1.42        0.88      2.75 o
   4  -7   7        4.07        2.20      2.85 o
   5  -7   7        0.90        0.00      1.53 o
   6  -7   7        8.26        9.10      7.34 o
   7  -7   7       39.01       61.09     20.20 o
   8  -7   7       16.67       11.78     10.65 o
   9  -7   7       13.96        0.00      9.91 o
  -6  -6   7        4.90        7.51      5.76 o
  -5  -6   7       70.89       71.25     15.00 o
  -4  -6   7       50.56       53.40      7.52 o
  -3  -6   7       52.01       57.26      7.73 o
  -2  -6   7      294.21      269.86     16.34 o
  -1  -6   7       11.53       13.06      4.34 o
   0  -6   7        2.92        0.84      3.15 o
   1  -6   7       10.76        8.75      3.57 o
   2  -6   7       33.99       29.41      5.33 o
   3  -6   7       64.63       60.77      8.51 o
   4  -6   7        4.23        0.98      2.66 o
   5  -6   7        1.35        1.42      5.96 o
   6  -6   7       29.97        5.97      9.18 o
   7  -6   7      606.53      646.63     50.60 o
   8  -6   7      607.53      646.55     53.62 o
   9  -6   7       50.97       63.05     19.36 o
  -7  -5   7        2.27        0.00      6.15 o
  -6  -5   7        1.94        2.19      5.37 o
  -5  -5   7        2.67        3.67      4.87 o
  -4  -5   7        0.01        0.00      6.89 o
  -3  -5   7        4.70        6.83      9.06 o
  -2  -5   7       30.42       32.47      9.35 o
  -1  -5   7       36.33       42.79      6.69 o
   0  -5   7        1.48        4.81      3.52 o
   1  -5   7        1.60        4.21      3.47 o
   2  -5   7       33.66       29.92      5.03 o
   3  -5   7        0.46        2.43      4.19 o
   4  -5   7       38.66       40.51      4.43 o
   5  -5   7        2.18        0.00      5.96 o
   6  -5   7       13.61       15.90      9.79 o
   7  -5   7       14.91       19.30      9.67 o
   8  -5   7       46.46       63.59     18.32 o
   9  -5   7       38.59       58.46     20.08 o
  -8  -4   7        0.04        0.00      6.20 o
  -7  -4   7       55.00       41.98     13.03 o
  -6  -4   7       41.22       52.43      8.87 o
  -5  -4   7       90.94       97.83     10.83 o
  -4  -4   7      311.89      342.96     18.14 o
  -3  -4   7      118.21       99.94     10.44 o
  -2  -4   7       30.93       38.40      8.33 o
  -1  -4   7      879.30      923.21     32.00 o
   0  -4   7      508.67      507.52     20.77 o
   1  -4   7      176.57      191.41     12.93 o
   2  -4   7        3.58        7.34      3.97 o
   3  -4   7       85.20       83.85      5.86 o
   4  -4   7      124.09      128.97      8.02 o
   5  -4   7       52.96       59.90     12.88 o
   6  -4   7       59.74       62.54     15.74 o
   7  -4   7       44.73       18.76      9.61 o
   8  -4   7      451.35      542.55     48.10 o
   9  -4   7      745.08      821.40     62.42 o
  -9  -3   7        1.00       12.53      9.28 o
  -8  -3   7        5.14       11.77      9.42 o
  -7  -3   7        0.06        0.00      7.63 o
  -6  -3   7        0.79        0.00      4.50 o
  -5  -3   7       15.96       13.18      4.13 o
  -4  -3   7        6.77       10.42      4.00 o
  -3  -3   7        2.11        0.00      3.29 o
  -2  -3   7        2.39        1.71      3.18 o
  -1  -3   7        3.60        4.53      4.14 o
   0  -3   7        0.11        2.13      2.79 o
   1  -3   7        7.65       10.43      6.36 o
   2  -3   7       24.92       25.71      6.25 o
   3  -3   7        2.81        2.30      2.00 o
   4  -3   7       20.67       16.80      3.20 o
   5  -3   7       14.92       21.85      7.86 o
   6  -3   7       76.30       83.83     16.67 o
   7  -3   7        5.88       11.30      9.02 o
   8  -3   7        4.52       14.21      7.86 o
   9  -3   7       67.13       65.46     19.18 o
  -9  -2   7       88.38       88.00     19.09 o
  -8  -2   7        3.74        8.63      6.65 o
  -7  -2   7        0.22        6.15      5.99 o
  -6  -2   7      307.45      310.48     47.41 o
  -5  -2   7      293.92      299.18     18.63 o
  -4  -2   7      180.93      163.64     12.61 o
  -3  -2   7      295.59      270.38     15.50 o
  -2  -2   7     1540.27     1415.61     33.55 o
  -1  -2   7     1053.59     1289.56     43.29 o
   0  -2   7       61.10       55.00     11.26 o
   1  -2   7     3776.95     3847.14     49.00 o
   2  -2   7       85.80       94.87      7.88 o
   3  -2   7        1.03        3.03      2.56 o
   4  -2   7        2.67        1.74      1.81 o
   5  -2   7      543.62      547.88     14.33 o
   6  -2   7      112.74      107.93      8.64 o
   7  -2   7       87.23       87.36     15.99 o
   8  -2   7       42.14       60.60      7.47 o
   9  -2   7      270.87      302.25     36.97 o
 -10  -1   7        0.90       14.89     10.59 o
  -9  -1   7        4.19       11.69     10.58 o
  -8  -1   7       18.55       16.31     11.36 o
  -7  -1   7        0.78        0.00      7.41 o
  -6  -1   7        3.91        8.92      5.53 o
  -5  -1   7        0.73        0.00      5.20 o
  -4  -1   7        0.54        0.00      4.12 o
  -3  -1   7        4.53        0.00      5.90 o
  -2  -1   7       15.10       17.12      6.74 o
  -1  -1   7        0.01        0.00      5.78 o
   0  -1   7       79.26       90.62     15.93 o
   1  -1   7      102.25      102.06      8.35 o
   2  -1   7      181.50      189.06      8.72 o
   3  -1   7       27.69       24.71      3.52 o
   4  -1   7       88.59       83.78      5.77 o
   5  -1   7        2.13        0.00      2.44 o
   6  -1   7       29.80       27.56      5.80 o
   7  -1   7        1.87        0.00      5.33 o
   8  -1   7       12.70        0.00     11.84 o
   9  -1   7       25.57       13.52      9.63 o
 -10   0   7      290.54      331.51     38.22 o
  -9   0   7      397.16      393.60     39.27 o
  -8   0   7      310.46      348.81     34.48 o
  -7   0   7       14.41       11.27      8.18 o
  -6   0   7        0.07        0.00      4.19 o
  -5   0   7      822.58      862.99     30.46 o
  -4   0   7        1.02        2.60      3.66 o
  -3   0   7      252.94      222.76     19.33 o
  -2   0   7     1106.60     1119.43     27.90 o
  -1   0   7     4712.84     5044.38    139.58 o
   0   0   7     7904.80     8900.53     74.63 o
   1   0   7     1671.27     1759.82     28.16 o
   2   0   7     1973.81     1923.96     25.69 o
   3   0   7      214.21      191.51      9.69 o
   4   0   7      240.03      234.17     10.13 o
   5   0   7        0.41        0.00      2.70 o
   6   0   7      269.69      275.22     27.98 o
   7   0   7      112.16      107.47     11.88 o
   8   0   7       57.68       68.25      9.98 o
   9   0   7       16.50       19.75     11.26 o
 -10   1   7        0.42        1.65      7.10 o
  -9   1   7        0.00        0.00      8.42 o
  -8   1   7       38.64       36.45     12.99 o
  -7   1   7        1.64        0.00     10.39 o
  -6   1   7        7.86        2.20     16.91 o
  -5   1   7        0.01        0.00      3.64 o
  -4   1   7       19.40       25.15      8.14 o
  -3   1   7        0.98        0.00      4.68 o
  -2   1   7        5.24        8.50      3.68 o
  -1   1   7       51.62       65.22      7.26 o
   0   1   7       57.91       67.57      5.53 o
   1   1   7      150.57      151.57      7.31 o
   2   1   7      156.35      164.35      7.90 o
   3   1   7       71.51       72.10      8.40 o
   4   1   7        9.92        6.39      3.36 o
   5   1   7        3.89        1.89      2.89 o
   6   1   7        8.65        9.37      4.61 o
   7   1   7       11.18       15.05      5.58 o
   8   1   7        6.54        3.66     13.70 o
 -11   2   7        0.59        8.84      9.47 o
 -10   2   7      151.89      145.97     17.78 o
  -9   2   7      580.88      625.50     33.84 o
  -8   2   7      679.14      711.71     33.84 o
  -7   2   7      564.50      539.15     22.93 o
  -6   2   7       93.56      104.71      9.14 o
  -5   2   7       10.38        1.44      3.97 o
  -4   2   7     2406.76     2615.19     47.20 o
  -3   2   7     1125.15     1132.22     38.69 o
  -2   2   7      855.56      846.49     24.16 o
  -1   2   7      677.92      727.64     17.16 o
   0   2   7      545.02      529.89     14.81 o
   1   2   7     6043.98     6526.83     53.76 o
   2   2   7      626.51      611.98     31.06 o
   3   2   7     1205.19     1165.84     27.09 o
   4   2   7      528.09      516.93     19.21 o
   5   2   7       46.72       34.57      5.54 o
   6   2   7        0.61        0.00      4.15 o
   7   2   7      124.59      123.87     14.05 o
   8   2   7       27.95       29.91      7.83 o
 -11   3   7        1.99        0.00      7.00 o
 -10   3   7        1.72        2.52      4.89 o
  -9   3   7        1.96        5.55      8.38 o
  -8   3   7        0.12        0.00      7.10 o
  -7   3   7       13.36       11.05      4.71 o
  -6   3   7        3.99        4.62      2.94 o
  -5   3   7        1.74        0.33      7.74 o
  -4   3   7        2.34        8.73      4.64 o
  -3   3   7       34.87       39.64      5.11 o
  -2   3   7       51.28       56.13      5.23 o
  -1   3   7       79.53       80.40      5.87 o
   0   3   7       18.32       24.54      3.60 o
   1   3   7       24.79       20.95      4.75 o
   2   3   7       47.10       49.92      5.74 o
   3   3   7       68.29       68.09      5.79 o
   4   3   7       32.26       27.93      9.42 o
   5   3   7       13.69       14.96      4.54 o
   6   3   7        0.02       14.71      5.97 o
   7   3   7        1.98        0.00      3.89 o
 -11   4   7        0.54        3.10      9.64 o
 -10   4   7        1.62       13.03     10.59 o
  -9   4   7      299.98      331.23     22.00 o
  -8   4   7      658.17      647.29     29.18 o
  -7   4   7      379.50      388.88     18.18 o
  -6   4   7      345.42      340.17     15.90 o
  -5   4   7      121.15      113.62      9.12 o
  -4   4   7      892.12      780.01     21.53 o
  -3   4   7     2076.28     2181.91     36.47 o
  -2   4   7     1085.47     1136.77     23.15 o
  -1   4   7      486.40      515.19     20.86 o
   0   4   7      106.86      102.88      6.36 o
   1   4   7        0.64        2.86      2.39 o
   2   4   7     1372.00     1383.59     32.16 o
   3   4   7      653.52      710.06     20.11 o
   4   4   7      191.91      203.50     15.13 o
   5   4   7      114.57      143.42     10.77 o
   6   4   7       72.38       82.99     11.15 o
   7   4   7        1.44        0.89      7.21 o
 -11   5   7        1.06        3.83      7.36 o
 -10   5   7        0.02        0.00     12.08 o
  -9   5   7        1.54        2.05     11.59 o
  -8   5   7       11.97        9.53      8.52 o
  -7   5   7        0.01        0.00      4.12 o
  -6   5   7        3.09        0.00      3.80 o
  -5   5   7        4.82        5.34      5.34 o
  -4   5   7       40.84       45.83      5.47 o
  -3   5   7       20.66       20.67      3.90 o
  -2   5   7        1.69        0.00      4.47 o
  -1   5   7       19.24       13.07      2.55 o
   0   5   7        5.47        6.40      2.40 o
   1   5   7        3.37        6.39      2.92 o
   2   5   7       18.19       14.37      3.11 o
   3   5   7       38.86       36.05      4.51 o
   4   5   7        3.97        4.68      8.05 o
   5   5   7        3.93        4.96      7.80 o
   6   5   7        2.17       12.65     11.66 o
 -11   6   7        7.90        0.00      9.42 o
 -10   6   7        0.10        0.00      7.96 o
  -9   6   7        3.12        5.18      6.35 o
  -8   6   7      282.86      299.89     20.34 o
  -7   6   7      132.36      130.37     10.77 o
  -6   6   7       81.41       86.06      7.57 o
  -5   6   7       21.23       24.29      4.32 o
  -4   6   7      317.55      314.52     12.65 o
  -3   6   7     1427.22     1357.21     28.53 o
  -2   6   7      578.99      560.26     15.91 o
  -1   6   7      454.38      426.30     11.97 o
   0   6   7        0.44        2.49      2.84 o
   1   6   7      134.45      140.02      9.65 o
   2   6   7       48.73       41.64      3.69 o
   3   6   7      268.28      225.87     29.58 o
   4   6   7       86.25       99.41     19.76 o
   5   6   7       19.16       36.28     14.54 o
 -10   7   7        8.39       12.07     12.50 o
  -9   7   7        0.06        0.00      7.38 o
  -8   7   7        0.61        0.00      6.59 o
  -7   7   7        9.14        6.68      3.38 o
  -6   7   7        0.22        0.00      5.84 o
  -5   7   7        1.06        0.00      3.54 o
  -4   7   7       29.60       28.91      5.46 o
  -3   7   7       57.39       49.33      6.81 o
  -2   7   7        2.24        1.03      1.45 o
  -1   7   7        1.49        0.00      4.85 o
   0   7   7       19.69       24.53      8.20 o
   1   7   7       25.44       22.37      3.06 o
   2   7   7        7.64        0.00      8.98 o
   3   7   7       10.42        0.00      8.48 o
   4   7   7        0.12        0.00     13.32 o
 -10   8   7       27.32       27.76     14.24 o
  -9   8   7        1.35        0.00     12.08 o
  -8   8   7        1.25        7.75      6.49 o
  -7   8   7       21.72       16.80      5.34 o
  -6   8   7        5.22        6.74      7.87 o
  -5   8   7        2.81        5.48      4.35 o
  -4   8   7      106.93      107.72      9.18 o
  -3   8   7      410.82      408.53     16.00 o
  -2   8   7      481.29      502.40     22.45 o
  -1   8   7       60.59       64.15     15.92 o
   0   8   7      166.67      188.71     27.56 o
   1   8   7       19.63       65.92     17.93 o
   2   8   7       49.19       49.87     16.24 o
   3   8   7       14.38       12.44      8.74 o
  -9   9   7        6.61        0.00      6.74 o
  -8   9   7        0.58        0.00      6.33 o
  -7   9   7        0.01        6.55      5.28 o
  -6   9   7        6.13        5.79      4.89 o
  -5   9   7        0.00        0.00      3.94 o
  -4   9   7        2.22        0.00      5.94 o
  -3   9   7       10.98       23.05     10.79 o
  -2   9   7       25.78       44.85     15.86 o
  -1   9   7        8.26       18.13     12.57 o
   0   9   7        4.76       20.50     10.60 o
   1   9   7        7.09        3.57     10.48 o
  -8  10   7        8.70        8.54      5.79 o
  -7  10   7       31.17       29.72      7.11 o
  -6  10   7        2.52        0.69      6.03 o
  -5  10   7        1.64        0.00      5.50 o
  -4  10   7       13.19        0.00     11.18 o
  -3  10   7      160.27      201.80     29.56 o
  -2  10   7      129.24      145.96     26.08 o
  -1  10   7       57.69       97.08     21.39 o
  -1 -10   8        0.01        0.00      6.32 o
   0 -10   8        0.22        0.00     11.23 o
   1 -10   8       15.60       18.71     11.93 o
   2 -10   8       25.32       24.70      7.25 o
   3 -10   8       74.51       59.01     10.42 o
   4 -10   8       21.22       31.24      7.30 o
   5 -10   8      107.17      152.38     25.88 o
   6 -10   8      360.80      431.80     44.30 o
  -3  -9   8        2.08       23.51     13.70 o
  -2  -9   8        0.36       28.16     12.92 o
  -1  -9   8        0.12        5.54      8.08 o
   0  -9   8        0.41        0.00      2.74 o
   1  -9   8        0.11        0.00      3.23 o
   2  -9   8       29.20       41.97     11.39 o
   3  -9   8       21.72       32.37      7.37 o
   4  -9   8       11.59       13.28      5.09 o
   5  -9   8        5.45       17.31     12.07 o
   6  -9   8       32.21       49.10     16.78 o
   7  -9   8       16.46       41.68     14.99 o
  -4  -8   8       17.78       14.65      9.22 o
  -3  -8   8        0.35       10.77      8.39 o
  -2  -8   8       81.13      102.29     15.54 o
  -1  -8   8      111.18      113.30     11.91 o
   0  -8   8        2.49        1.90      2.65 o
   1  -8   8        2.51        2.67      3.24 o
   2  -8   8      283.87      287.93     15.57 o
   3  -8   8      140.62      120.52     12.24 o
   4  -8   8      170.63      175.54     13.97 o
   5  -8   8      100.37      114.64      9.77 o
   6  -8   8      524.37      660.31     51.82 o
   7  -8   8      480.72      513.35     48.11 o
   8  -8   8       75.65       67.26     18.88 o
  -5  -7   8        0.72        0.00      9.16 o
  -4  -7   8        2.22        0.51      5.31 o
  -3  -7   8        0.65        2.32      5.20 o
  -2  -7   8        0.36        8.60      4.50 o
  -1  -7   8        9.85        8.47      7.18 o
   0  -7   8        1.10        0.31      3.40 o
   1  -7   8        0.13        3.18      3.18 o
   2  -7   8       31.22       30.13      5.25 o
   3  -7   8       70.39       70.02     13.78 o
   4  -7   8        1.14        0.00      4.81 o
   5  -7   8       34.70       40.21      3.73 o
   6  -7   8       32.94       39.21     15.27 o
   7  -7   8       52.02       56.93     17.50 o
   8  -7   8        9.18        5.67     10.23 o
   9  -7   8        1.04        0.00      7.83 o
  -6  -6   8        2.53        0.00      6.81 o
  -5  -6   8        1.23        1.95      6.17 o
  -4  -6   8        4.53        7.00      3.27 o
  -3  -6   8      295.39      337.24     18.52 o
  -2  -6   8      145.85      170.51     13.79 o
  -1  -6   8      585.01      609.89     24.84 o
   0  -6   8      273.66      275.39     17.25 o
   1  -6   8        7.10        3.86      4.11 o
   2  -6   8        8.73       16.75      5.41 o
   3  -6   8      827.63      815.35     45.72 o
   4  -6   8       76.38       72.60     15.81 o
   5  -6   8      618.51      548.46     63.85 o
   6  -6   8      242.55      278.37     31.71 o
   7  -6   8      467.79      534.36     47.77 o
   8  -6   8      505.71      603.60     53.84 o
   9  -6   8       31.97       26.69     14.49 o
  -7  -5   8        0.03        3.89      8.29 o
  -6  -5   8        0.56       11.35      9.29 o
  -5  -5   8        0.74        0.00      3.65 o
  -4  -5   8        0.08        1.68      3.46 o
  -3  -5   8       14.69       10.95      5.95 o
  -2  -5   8       46.62       53.78      8.31 o
  -1  -5   8       11.12        2.96      3.87 o
   0  -5   8        9.29        8.37     10.26 o
   1  -5   8       26.19       27.52     14.11 o
   2  -5   8      138.88      152.09     13.19 o
   3  -5   8        7.30        6.07      4.13 o
   4  -5   8       11.88       11.89      3.16 o
   5  -5   8       29.99       24.38      8.93 o
   6  -5   8       13.41        0.00      5.89 o
   7  -5   8       18.49       27.23     11.84 o
   8  -5   8       70.97      100.18     23.91 o
   9  -5   8        4.19       13.73     10.45 o
  -8  -4   8        1.68       12.94      7.09 o
  -7  -4   8       67.06       34.36     12.13 o
  -6  -4   8       34.77       23.56     14.47 o
  -5  -4   8        7.93        4.64      3.88 o
  -4  -4   8        0.67        3.18      5.14 o
  -3  -4   8       38.71       31.31      6.75 o
  -2  -4   8     2702.37     2863.71     81.02 o
  -1  -4   8     1098.17     1143.70     32.52 o
   0  -4   8     1288.12     1237.28     34.11 o
   1  -4   8      503.78      497.89     21.83 o
   2  -4   8      232.81      227.05     15.28 o
   3  -4   8      176.85      159.08      8.43 o
   4  -4   8      502.97      462.01     23.01 o
   5  -4   8       64.36       59.76     13.40 o
   6  -4   8      521.91      542.45     42.65 o
   7  -4   8      177.93      191.46     27.98 o
   8  -4   8      441.95      537.66     48.47 o
   9  -4   8      114.47      116.39     25.00 o
  -8  -3   8        5.55        0.00      9.02 o
  -7  -3   8        0.58        0.00      7.52 o
  -6  -3   8        0.07        0.00     12.22 o
  -5  -3   8       11.04       14.54      5.45 o
  -4  -3   8        5.08        6.30      3.44 o
  -3  -3   8        0.94        0.00      3.86 o
  -2  -3   8       75.21       85.58      9.43 o
  -1  -3   8      134.18      134.56     11.22 o
   0  -3   8        0.30        0.00      3.89 o
   1  -3   8       12.26        7.82      5.18 o
   2  -3   8      236.53      257.24     19.05 o
   3  -3   8       13.01        8.09      3.19 o
   4  -3   8       24.31       24.47      3.81 o
   5  -3   8       61.30       55.67      5.88 o
   6  -3   8       25.04       41.53     12.83 o
   7  -3   8        5.18        3.99      7.31 o
   8  -3   8       44.18       52.91     15.98 o
   9  -3   8       11.38       13.98      9.47 o
  -9  -2   8        4.08       17.62     10.94 o
  -8  -2   8       31.07       20.07      9.17 o
  -7  -2   8       76.06      101.47     18.73 o
  -6  -2   8      332.09      332.37     20.83 o
  -5  -2   8      448.35      436.12     22.60 o
  -4  -2   8       42.90       46.14      7.53 o
  -3  -2   8       66.88       60.00      8.15 o
  -2  -2   8       18.01       19.56      5.29 o
  -1  -2   8     9394.11     9751.38    128.72 o
   0  -2   8     3278.86     3183.49     74.22 o
   1  -2   8      338.46      240.85     13.28 o
   2  -2   8      997.20      977.65     25.91 o
   3  -2   8      818.76      834.10     25.58 o
   4  -2   8      914.38      904.31     17.85 o
   5  -2   8       65.46       63.67      9.40 o
   6  -2   8       17.62       13.13      3.70 o
   7  -2   8      161.61      162.38     11.53 o
   8  -2   8       96.89      100.72     21.55 o
   9  -2   8       68.96       91.52     22.22 o
 -10  -1   8        0.06        0.00     12.76 o
  -9  -1   8        2.00        1.79      8.65 o
  -8  -1   8        0.14        0.00      8.41 o
  -7  -1   8        5.63        5.84      5.39 o
  -6  -1   8        0.39        0.00      5.02 o
  -5  -1   8       11.72       11.65      5.04 o
  -4  -1   8       14.43        4.23      4.07 o
  -3  -1   8        9.74        4.12      5.64 o
  -2  -1   8        0.24        0.00      4.08 o
  -1  -1   8      159.34      150.93     15.75 o
   0  -1   8      181.13      188.64     16.92 o
   1  -1   8       36.05       37.45      5.91 o
   2  -1   8        3.94        7.31      2.76 o
   3  -1   8        1.12        1.82      2.40 o
   4  -1   8      117.20      120.75      7.33 o
   5  -1   8        1.21        2.54      2.70 o
   6  -1   8       10.36        2.98      7.91 o
   7  -1   8        8.34        4.30     10.11 o
   8  -1   8        1.39        0.00     13.12 o
   9  -1   8        0.05        0.00      7.57 o
 -10   0   8        2.24        7.30     10.90 o
  -9   0   8       11.35       13.51     10.79 o
  -8   0   8       29.49       24.89     11.38 o
  -7   0   8      246.70      205.59     24.81 o
  -6   0   8      888.85      939.95     35.06 o
  -5   0   8      784.39      835.32     34.75 o
  -4   0   8     1002.16     1053.96     32.24 o
  -3   0   8      101.40       92.41     13.13 o
  -2   0   8      797.12      810.99     25.43 o
  -1   0   8     1500.53     1613.30     34.17 o
   0   0   8    10236.01    11239.67     90.32 o
   1   0   8     2242.04     2111.01     31.53 o
   2   0   8      572.71      485.86     15.59 o
   3   0   8      679.65      665.86     22.80 o
   4   0   8        6.62        4.49      2.50 o
   5   0   8      577.39      610.80     31.40 o
   6   0   8        0.67        0.00      9.37 o
   7   0   8        1.35        3.09     12.74 o
   8   0   8        4.23       10.18      5.86 o
 -10   1   8        0.01        0.00     12.63 o
  -9   1   8        0.48        0.53      9.69 o
  -8   1   8        1.50        0.00      8.11 o
  -7   1   8        2.35        0.00      7.66 o
  -6   1   8        0.09        0.00      5.65 o
  -5   1   8       20.15       14.61      7.16 o
  -4   1   8       97.57       86.47     14.39 o
  -3   1   8       33.23       39.12      6.69 o
  -2   1   8       38.88       38.27      5.66 o
  -1   1   8       53.34       50.52      6.54 o
   0   1   8       57.55       70.96      6.09 o
   1   1   8      103.84      107.61      7.58 o
   2   1   8       30.29       24.40      5.29 o
   3   1   8        1.89        0.00      3.03 o
   4   1   8        0.07        0.00      3.73 o
   5   1   8        6.43        0.00      4.43 o
   6   1   8        2.24        0.00      5.86 o
   7   1   8        8.91       17.02     10.03 o
   8   1   8        6.23        2.43      5.97 o
 -10   2   8        0.01        0.00     11.04 o
  -9   2   8        0.23        0.00     10.12 o
  -8   2   8      104.31       95.82     18.60 o
  -7   2   8      341.62      351.44     21.65 o
  -6   2   8      910.49      814.90     30.77 o
  -5   2   8     3457.47     3438.08     59.47 o
  -4   2   8      221.25      191.21     13.46 o
  -3   2   8      659.26      643.83     45.34 o
  -2   2   8       15.61       18.72      4.35 o
  -1   2   8     1925.07     2052.84     30.90 o
   0   2   8      439.31      482.43     15.24 o
   1   2   8     2361.32     2531.72     65.88 o
   2   2   8     3500.32     3008.68    394.13 o
   3   2   8       20.45       14.00      4.52 o
   4   2   8        1.32        4.57      2.64 o
   5   2   8       20.93       22.34      4.99 o
   6   2   8      313.03      347.94     22.15 o
   7   2   8      109.05      106.39     13.76 o
 -11   3   8        0.02        0.00     15.81 o
 -10   3   8        2.39        0.00     10.95 o
  -9   3   8        0.23        0.00     12.62 o
  -8   3   8        8.04        0.00      6.69 o
  -7   3   8        3.42        1.53      6.95 o
  -6   3   8        1.39        3.28      3.96 o
  -5   3   8       21.56       19.19      5.84 o
  -4   3   8       72.20       77.88      8.98 o
  -3   3   8        1.53        0.00      2.81 o
  -2   3   8       71.89       81.51      6.54 o
  -1   3   8       59.54       61.53      5.70 o
   0   3   8       15.61       10.15      2.67 o
   1   3   8        9.50        9.12      2.49 o
   2   3   8       73.63       70.75      6.93 o
   3   3   8        5.39        7.24      4.72 o
   4   3   8        1.01        4.10      3.41 o
   5   3   8       11.18       16.76      4.62 o
   6   3   8        0.59        3.33      5.08 o
   7   3   8        2.09        7.63      5.88 o
 -11   4   8       12.02       16.48      8.06 o
 -10   4   8        2.63        0.00     17.60 o
  -9   4   8       10.16        5.78      5.71 o
  -8   4   8       31.15       22.40      6.98 o
  -7   4   8      333.39      308.52     19.84 o
  -6   4   8     1561.73     1538.47     41.57 o
  -5   4   8     1189.78     1143.33     28.81 o
  -4   4   8     2305.57     2245.22     33.15 o
  -3   4   8        0.37        4.88      3.33 o
  -2   4   8      459.26      479.05     15.49 o
  -1   4   8      140.31      144.19      8.17 o
   0   4   8      137.87      140.76      8.03 o
   1   4   8      177.30      182.88     10.44 o
   2   4   8      493.35      534.57     21.80 o
   3   4   8      433.46      439.26     34.72 o
   4   4   8        0.50        0.00      4.30 o
   5   4   8        2.21        7.13      4.89 o
   6   4   8       16.75       18.90      6.44 o
 -11   5   8        0.56        4.79     10.48 o
 -10   5   8        2.11        0.00      8.48 o
  -9   5   8        0.44        0.00      7.59 o
  -8   5   8        3.78        0.00      7.99 o
  -7   5   8        1.04        0.00      4.35 o
  -6   5   8       11.05        9.16      4.11 o
  -5   5   8       18.10       18.62      3.58 o
  -4   5   8        9.55        8.31      2.81 o
  -3   5   8        5.00        0.00      3.29 o
  -2   5   8       25.56       27.13      5.28 o
  -1   5   8       14.86       15.20      2.70 o
   0   5   8        8.68        6.78      2.29 o
   1   5   8       14.02       15.23      7.61 o
   2   5   8        1.25        1.26      2.36 o
   3   5   8        1.15        5.14      4.22 o
   4   5   8        2.95        1.04      3.45 o
   5   5   8        2.80       16.28     11.24 o
 -10   6   8       68.97       76.98     13.13 o
  -9   6   8       13.98       10.03      6.43 o
  -8   6   8       30.17       12.70      6.35 o
  -7   6   8      143.22      118.49     19.12 o
  -6   6   8      678.32      684.62     23.45 o
  -5   6   8     1974.38     1904.85     33.47 o
  -4   6   8      491.88      466.42     17.90 o
  -3   6   8      464.19      455.75     19.90 o
  -2   6   8       20.29        8.19      4.43 o
  -1   6   8      113.89      112.52      7.08 o
   0   6   8       13.94       10.11      3.40 o
   1   6   8        5.82        3.94      5.92 o
   2   6   8        7.34        2.51      2.82 o
   3   6   8        1.38        2.81      7.35 o
   4   6   8       86.43       92.69     21.31 o
   5   6   8        2.09        0.00      8.98 o
 -10   7   8        0.00        0.06     13.51 o
  -9   7   8        4.83        0.00      6.60 o
  -8   7   8        0.01        4.56      8.09 o
  -7   7   8        0.00        0.00      6.44 o
  -6   7   8        0.31        3.67      5.62 o
  -5   7   8       17.92       15.73      4.84 o
  -4   7   8        4.00        2.83      2.86 o
  -3   7   8        0.01        0.00      3.89 o
  -2   7   8        0.27        0.12      2.43 o
  -1   7   8       15.40       11.74      7.91 o
   0   7   8        1.47        0.00     11.21 o
   1   7   8       20.40       12.84      4.03 o
   2   7   8        1.32        0.00      8.89 o
   3   7   8        4.59        8.50      8.07 o
   4   7   8        1.29       16.70      9.53 o
 -10   8   8      154.73      154.11     18.73 o
  -9   8   8      105.14      100.79     14.38 o
  -8   8   8        9.39       10.47      9.07 o
  -7   8   8       18.40       20.18      6.56 o
  -6   8   8      230.99      204.74     16.38 o
  -5   8   8      560.55      565.16     25.59 o
  -4   8   8      917.90      910.31     24.89 o
  -3   8   8       51.92       43.90      8.01 o
  -2   8   8        6.55        1.85      4.96 o
  -1   8   8        9.29       26.97     12.71 o
   0   8   8        4.04        8.44     10.80 o
   1   8   8        0.14        8.11      8.24 o
   2   8   8        5.14       10.86      9.76 o
  -9   9   8        0.05        0.00     12.88 o
  -8   9   8        2.43       11.51      7.83 o
  -7   9   8        3.41       13.52      5.24 o
  -6   9   8        1.56        0.00      5.38 o
  -5   9   8        0.38        0.00      3.32 o
  -4   9   8        9.76        8.35      3.35 o
  -3   9   8        5.72        0.00      7.64 o
  -2   9   8        2.82        0.00      9.65 o
  -1   9   8       18.53       20.84     12.24 o
   0   9   8        0.20        0.00     13.07 o
   1   9   8        1.86       25.16     15.22 o
  -7  10   8        0.18        0.00      5.01 o
  -6  10   8        2.09        5.38      6.04 o
  -5  10   8      181.47      150.78     24.07 o
  -4  10   8      199.05      222.33     30.18 o
  -3  10   8       79.29       74.44     18.45 o
  -2  10   8        4.77       13.01      8.48 o
  -1  10   8        2.46        0.00      7.52 o
   0 -10   9        6.37       19.23     12.15 o
   1 -10   9       84.00       74.66     11.32 o
   2 -10   9        0.02        0.22      4.55 o
   3 -10   9        6.02        3.48      4.64 o
   4 -10   9       56.48       79.26     18.39 o
   5 -10   9      152.91      160.90     25.88 o
  -2  -9   9        1.04        0.00      4.82 o
  -1  -9   9        0.90        0.00      9.70 o
   0  -9   9        0.34        3.50      2.93 o
   1  -9   9        9.88       12.37      4.50 o
   2  -9   9       21.07       26.90      7.46 o
   3  -9   9        0.01        6.49      4.54 o
   4  -9   9        0.27        3.58      4.31 o
   5  -9   9        3.65       15.12      8.70 o
   6  -9   9        9.22       18.95     12.78 o
   7  -9   9        0.07       15.27     13.99 o
  -4  -8   9      122.41      107.68     17.95 o
  -3  -8   9       91.61      108.85     16.80 o
  -2  -8   9       19.83       35.25     11.47 o
  -1  -8   9       24.90       17.76      8.19 o
   0  -8   9       43.61       39.97      7.68 o
   1  -8   9      127.94      152.32     14.92 o
   2  -8   9       38.03       44.01      8.03 o
   3  -8   9       47.24       39.75      8.55 o
   4  -8   9       47.29       52.58      7.63 o
   5  -8   9       69.78       79.17      8.29 o
   6  -8   9       87.99       73.05     20.38 o
   7  -8   9       20.10       13.54     13.83 o
   8  -8   9       58.39       87.64     23.13 o
  -5  -7   9        0.04        0.00      5.46 o
  -4  -7   9        4.47        3.29      5.90 o
  -3  -7   9       18.38       15.95      7.33 o
  -2  -7   9        7.36        0.00      5.68 o
  -1  -7   9        0.84        0.00      5.82 o
   0  -7   9        2.11        4.55      3.51 o
   1  -7   9        0.35        0.00      6.38 o
   2  -7   9       18.64       28.16      7.44 o
   3  -7   9        0.47        0.00      8.36 o
   4  -7   9       31.07       38.97      6.73 o
   5  -7   9        3.01        2.72      1.88 o
   6  -7   9        0.40        0.00     11.06 o
   7  -7   9        8.05       25.26     14.75 o
   8  -7   9        1.04       11.39     10.53 o
  -6  -6   9        0.00        0.00      5.75 o
  -5  -6   9       15.15       18.57      9.37 o
  -4  -6   9       55.39       64.89      9.39 o
  -3  -6   9      547.41      573.67     38.29 o
  -2  -6   9      370.24      380.35     21.52 o
  -1  -6   9       93.54       92.90     10.96 o
   0  -6   9       82.93       95.16     11.09 o
   1  -6   9       46.53       47.52      8.36 o
   2  -6   9     1416.81     1467.10     42.71 o
   3  -6   9       26.41       26.32      7.98 o
   4  -6   9       27.36       25.96      5.34 o
   5  -6   9        1.73        1.10      1.04 o
   6  -6   9       10.60       16.74     11.86 o
   7  -6   9      114.54      146.60     25.08 o
   8  -6   9       37.26       58.13     19.63 o
  -7  -5   9        3.75        4.99      6.77 o
  -6  -5   9        6.66       12.08      7.34 o
  -5  -5   9        7.46        1.20      4.02 o
  -4  -5   9        2.10        7.47      5.04 o
  -3  -5   9       21.46       17.64      4.80 o
  -2  -5   9       30.94       36.14      7.66 o
  -1  -5   9       19.64       15.23      8.93 o
   0  -5   9        6.06        1.28      3.76 o
   1  -5   9        8.04        4.72      3.67 o
   2  -5   9      302.92      316.54     19.46 o
   3  -5   9      116.36      118.35      8.81 o
   4  -5   9        3.19        1.56      2.92 o
   5  -5   9        4.15        2.57      2.22 o
   6  -5   9        0.24        1.01      9.68 o
   7  -5   9       13.59       21.72      9.84 o
   8  -5   9        1.24       21.49     12.18 o
   9  -5   9       10.32       36.10     18.31 o
  -8  -4   9       25.57       21.09      9.63 o
  -7  -4   9       44.38       69.61     16.30 o
  -6  -4   9       41.33       45.13     14.30 o
  -5  -4   9        1.73        2.14      9.61 o
  -4  -4   9       80.11      100.34     11.01 o
  -3  -4   9       96.17       98.70     10.78 o
  -2  -4   9      890.69      923.76     31.46 o
  -1  -4   9     1793.73     1813.59     52.98 o
   0  -4   9      108.79      104.42     10.91 o
   1  -4   9       27.87       41.43      7.57 o
   2  -4   9        0.06        6.08      6.13 o
   3  -4   9     4140.02     3966.18     60.61 o
   4  -4   9      543.52      513.67     18.91 o
   5  -4   9       45.76       38.07      4.63 o
   6  -4   9       26.36       32.33     13.29 o
   7  -4   9       13.61       10.92     10.60 o
   8  -4   9       16.75       30.33     14.23 o
   9  -4   9      106.53      124.19     25.91 o
  -8  -3   9        0.01        4.12      9.53 o
  -7  -3   9        2.24        2.20      8.50 o
  -6  -3   9        7.67        8.82      6.69 o
  -5  -3   9       17.72       25.65      6.91 o
  -4  -3   9       32.12       30.83      7.09 o
  -3  -3   9        2.20        0.00      3.43 o
  -2  -3   9        9.84       13.96      5.55 o
  -1  -3   9       65.17       64.77      8.46 o
   0  -3   9      249.66      266.92     16.46 o
   1  -3   9       18.97       18.24      7.45 o
   2  -3   9       87.69       91.63      9.00 o
   3  -3   9      115.43      118.56      8.62 o
   4  -3   9      382.50      385.51     17.27 o
   5  -3   9      262.98      250.11     23.33 o
   6  -3   9       26.71       25.54     11.06 o
   7  -3   9       10.88        8.44      8.06 o
   8  -3   9        1.16        0.22      8.80 o
   9  -3   9        0.40        3.60     10.62 o
  -9  -2   9       71.23       83.75     19.60 o
  -8  -2   9      143.54      131.97     23.59 o
  -7  -2   9      141.48      123.64     20.21 o
  -6  -2   9        6.80       26.86     11.45 o
  -5  -2   9       27.91       25.03      9.20 o
  -4  -2   9       26.82       16.18      4.39 o
  -3  -2   9       12.59       12.95      5.00 o
  -2  -2   9       18.37       24.64      6.08 o
  -1  -2   9      554.41      541.56     31.78 o
   0  -2   9     2705.23     2718.13     88.96 o
   1  -2   9      151.76      125.20     10.26 o
   2  -2   9       18.26        6.07      3.62 o
   3  -2   9      517.64      483.74     19.58 o
   4  -2   9     3885.59     3765.07    151.83 o
   5  -2   9     1549.78     1544.38     31.65 o
   6  -2   9        2.12        5.87      3.78 o
   7  -2   9       27.03       22.46      5.07 o
   8  -2   9        6.40        0.00      8.11 o
   9  -2   9       35.41       17.51     12.75 o
  -9  -1   9        0.86       13.62     10.00 o
  -8  -1   9        0.34        0.00      7.87 o
  -7  -1   9        0.01        0.00      8.45 o
  -6  -1   9        6.69       11.94      7.74 o
  -5  -1   9        3.60        0.00      5.82 o
  -4  -1   9       13.76       10.60      2.60 o
  -3  -1   9        8.40       16.29      7.22 o
  -2  -1   9       14.57       20.79      8.37 o
  -1  -1   9        0.40        0.12      3.31 o
   0  -1   9       74.09       73.79      8.32 o
   1  -1   9       74.85       80.11      8.51 o
   2  -1   9       44.73       51.66      5.38 o
   3  -1   9       10.96       13.86      3.09 o
   4  -1   9      407.07      407.23     13.68 o
   5  -1   9      449.59      457.20     21.66 o
   6  -1   9       34.19       32.49     11.19 o
   7  -1   9        7.77        0.00     11.84 o
   8  -1   9        3.95        1.23      7.29 o
 -10   0   9       48.83       47.44     15.34 o
  -9   0   9      119.95      120.45     22.55 o
  -8   0   9      580.85      626.31     47.28 o
  -7   0   9      298.85      284.64     30.00 o
  -6   0   9      156.70      192.15     24.25 o
  -5   0   9      140.36      154.21     13.93 o
  -4   0   9        5.62       12.30      5.52 o
  -3   0   9       73.81       82.69      9.51 o
  -2   0   9       39.00       33.40      6.22 o
  -1   0   9      611.84      676.14     23.77 o
   0   0   9      129.61      201.11     13.71 o
   1   0   9     3988.41     4229.94    106.21 o
   2   0   9      126.96      153.09      9.72 o
   3   0   9      432.60      431.58     20.50 o
   4   0   9      242.94      262.67     13.82 o
   5   0   9     2211.66     2270.16     51.03 o
   6   0   9     1505.86     1600.35     44.06 o
   7   0   9       25.06       30.89     10.40 o
   8   0   9        6.80        6.69      9.04 o
 -10   1   9        6.85        7.46      7.03 o
  -9   1   9        2.79        3.15      6.81 o
  -8   1   9        3.02       15.19      8.94 o
  -7   1   9        3.99        4.23      6.88 o
  -6   1   9        7.57        9.99      6.80 o
  -5   1   9        3.40        2.20      4.19 o
  -4   1   9      142.15      141.00     12.92 o
  -3   1   9       25.95       19.84      5.05 o
  -2   1   9       51.38       54.34     19.04 o
  -1   1   9       25.74       21.69      4.73 o
   0   1   9        0.34        0.00      2.80 o
   1   1   9       33.36       31.87      6.03 o
   2   1   9       16.79       14.66      5.88 o
   3   1   9       21.50       17.32      4.05 o
   4   1   9       28.59       30.37      4.43 o
   5   1   9       72.85       69.39      8.08 o
   6   1   9      114.97      137.60     31.32 o
   7   1   9       85.95       73.55     14.83 o
   8   1   9        2.30        0.00      4.45 o
 -10   2   9        6.54        0.00      8.36 o
  -9   2   9      154.46      150.13     24.40 o
  -8   2   9      489.89      492.13     42.00 o
  -7   2   9     1766.51     1714.86     72.02 o
  -6   2   9      127.85      105.75     11.80 o
  -5   2   9        3.89        0.00      4.92 o
  -4   2   9      871.08      967.68     36.12 o
  -3   2   9      168.04      141.58     11.57 o
  -2   2   9        0.39        0.00      2.88 o
  -1   2   9      892.97      904.62     22.04 o
   0   2   9      279.96      300.45     12.84 o
   1   2   9      271.76      295.71     13.55 o
   2   2   9       97.48       96.05      8.35 o
   3   2   9       64.29       71.45      6.50 o
   4   2   9       74.66       62.55      6.29 o
   5   2   9      530.23      602.62     28.48 o
   6   2   9      562.65      578.21     32.48 o
   7   2   9      322.83      370.09     24.80 o
 -10   3   9        1.42        0.00     10.59 o
  -9   3   9       13.42        0.00     12.69 o
  -8   3   9        0.52        0.00      8.01 o
  -7   3   9        8.54       24.28     10.84 o
  -6   3   9       82.60       70.56     12.89 o
  -5   3   9        1.77        0.00      3.02 o
  -4   3   9       69.88       69.86      7.34 o
  -3   3   9       36.44       42.71      4.97 o
  -2   3   9      131.05      139.20      8.93 o
  -1   3   9      253.26      274.73     12.11 o
   0   3   9        8.13        8.24      2.70 o
   1   3   9        4.74        2.40      2.67 o
   2   3   9        1.35        7.29      4.37 o
   3   3   9        6.49        3.61      4.38 o
   4   3   9        1.90        0.00      3.81 o
   5   3   9        4.33        3.49      4.65 o
   6   3   9       41.65       67.52     20.77 o
   7   3   9       26.46       25.65      7.41 o
 -10   4   9       19.64        0.00     11.47 o
  -9   4   9       19.47       13.35      7.95 o
  -8   4   9      454.32      399.41     37.46 o
  -7   4   9      645.40      643.07     43.66 o
  -6   4   9     1508.26     1459.10     52.67 o
  -5   4   9        0.42        0.53      3.07 o
  -4   4   9       83.24       83.95      6.99 o
  -3   4   9     1249.05     1281.12     25.08 o
  -2   4   9      880.74      860.94     19.46 o
  -1   4   9      254.85      252.33     11.61 o
   0   4   9      236.05      240.42     10.09 o
   1   4   9      314.31      313.96     13.08 o
   2   4   9      622.21      479.76    125.14 o
   3   4   9       45.89       55.42     13.68 o
   4   4   9       40.58       35.70      5.98 o
   5   4   9      205.44      238.79     18.99 o
   6   4   9       61.36       93.28     19.44 o
 -10   5   9        2.72        0.00     12.57 o
  -9   5   9        0.16        0.00     13.68 o
  -8   5   9        0.89        1.54      7.03 o
  -7   5   9        1.40        1.63      6.62 o
  -6   5   9       27.29       41.03     11.71 o
  -5   5   9       12.16        9.42      3.62 o
  -4   5   9        0.91        0.00      3.33 o
  -3   5   9        2.10        1.89      3.03 o
  -2   5   9      169.75      182.17     12.98 o
  -1   5   9      148.05      163.14      9.00 o
   0   5   9        8.41        9.88      4.11 o
   1   5   9       41.43       31.28     10.34 o
   2   5   9        1.25        0.00      3.29 o
   3   5   9       23.81       32.68     11.59 o
   4   5   9        0.29        0.00      8.29 o
   5   5   9        2.79       15.96     10.44 o
 -10   6   9        6.24        0.00     11.53 o
  -9   6   9       82.53       66.04     17.56 o
  -8   6   9       65.35       32.96     11.90 o
  -7   6   9      375.87      328.32     30.77 o
  -6   6   9      158.03      152.49     14.56 o
  -5   6   9      501.53      519.20     24.67 o
  -4   6   9       40.02       37.80      7.61 o
  -3   6   9      330.49      349.94     15.16 o
  -2   6   9      807.95      817.58     26.07 o
  -1   6   9      611.93      607.16     21.27 o
   0   6   9      174.09      186.39      9.38 o
   1   6   9      233.44      244.27     12.92 o
   2   6   9      122.35      145.45     12.15 o
   3   6   9       71.88       63.61     17.73 o
   4   6   9        6.86        8.08      7.87 o
 -10   7   9        0.05        0.00     10.47 o
  -9   7   9        0.02        0.00      9.15 o
  -8   7   9       11.00       13.97     10.13 o
  -7   7   9        1.14       12.82      7.87 o
  -6   7   9        1.30        1.81      4.59 o
  -5   7   9        3.53        4.21      4.25 o
  -4   7   9       13.56       10.64      3.77 o
  -3   7   9        1.06        0.00      3.19 o
  -2   7   9       14.55        6.52      5.81 o
  -1   7   9        2.32        0.00      4.18 o
   0   7   9       21.72       14.71      8.35 o
   1   7   9       87.05       82.19      8.47 o
   2   7   9        4.13        9.12      7.43 o
   3   7   9        5.52        0.00      8.33 o
  -9   8   9       84.24      104.25     20.96 o
  -8   8   9       85.89       72.39     16.80 o
  -7   8   9      146.05      130.79     14.33 o
  -6   8   9      103.38       79.25     10.39 o
  -5   8   9        6.78       10.53      5.14 o
  -4   8   9        0.75        0.00      4.27 o
  -3   8   9       44.56       37.29      4.53 o
  -2   8   9      131.08      112.57     20.62 o
  -1   8   9      404.76      411.06     40.27 o
   0   8   9      201.87      220.30     30.79 o
   1   8   9       60.80       56.41     15.59 o
   2   8   9       66.65       71.33     19.08 o
  -8   9   9        5.87       12.50      9.53 o
  -7   9   9       15.58       18.00      6.46 o
  -6   9   9        1.77        0.00      3.92 o
  -5   9   9        1.75        0.55      6.77 o
  -4   9   9        0.10        0.00      7.37 o
  -3   9   9        1.23        0.00      9.77 o
  -2   9   9        0.00        0.00     10.31 o
  -1   9   9        4.26        0.00     10.89 o
   0   9   9        2.31        0.00     10.46 o
  -7  10   9       51.70       49.37     13.36 o
  -6  10   9       63.76       75.60     18.02 o
  -5  10   9        0.05        0.42      7.04 o
  -4  10   9       25.16       33.77     12.68 o
  -3  10   9       20.16       28.68     12.62 o
  -2  10   9       30.04       38.32     15.94 o
   1 -10  10       49.45       51.30      7.95 o
   2 -10  10        0.99        4.60      4.36 o
   3 -10  10        0.02        0.00      4.08 o
   4 -10  10        1.40        0.00     11.23 o
  -2  -9  10        1.74        0.00      8.63 o
  -1  -9  10        2.71        0.00      3.63 o
   0  -9  10        1.31        7.17      6.64 o
   1  -9  10       35.85       34.20     10.18 o
   2  -9  10       29.34       28.01      6.55 o
   3  -9  10        0.04        2.29      4.63 o
   4  -9  10       17.71       13.76     13.11 o
   5  -9  10       11.37        4.20      7.60 o
   6  -9  10       30.33       45.30     16.39 o
  -3  -8  10        3.92        0.00      7.72 o
  -2  -8  10        0.52        0.00      8.55 o
  -1  -8  10       14.95       14.88      6.81 o
   0  -8  10       74.07       90.36     15.80 o
   1  -8  10     1095.28     1137.33     55.27 o
   2  -8  10      439.16      434.06     25.54 o
   3  -8  10       23.99       27.75     11.17 o
   4  -8  10       13.29        8.29      4.16 o
   5  -8  10        1.28        0.00     10.29 o
   6  -8  10       37.73       23.25     10.51 o
   7  -8  10      470.20      477.05     48.41 o
  -5  -7  10        0.01        0.00      6.23 o
  -4  -7  10        0.03        0.31      6.12 o
  -3  -7  10        1.67        0.00      6.01 o
  -2  -7  10        8.33        1.56      6.00 o
  -1  -7  10        5.82        0.00      8.94 o
   0  -7  10        7.68        0.74      8.07 o
   1  -7  10       47.17       57.04     14.30 o
   2  -7  10       53.24       54.38     10.30 o
   3  -7  10       35.77       21.96     11.90 o
   4  -7  10       28.02       18.00      8.51 o
   5  -7  10       12.50       10.83      3.55 o
   6  -7  10        0.28        0.00      9.44 o
   7  -7  10       58.75       54.18     15.55 o
   8  -7  10       60.03       62.52     18.97 o
  -6  -6  10        0.18        1.18      6.18 o
  -5  -6  10        0.09        4.06      6.44 o
  -4  -6  10       17.21       14.54      8.79 o
  -3  -6  10       21.21       31.89     11.45 o
  -2  -6  10       80.07       83.14     16.37 o
  -1  -6  10       64.18       82.14     15.97 o
   0  -6  10      388.39      411.38     32.78 o
   1  -6  10      493.90      474.12     35.56 o
   2  -6  10     2541.65     2704.14     84.95 o
   3  -6  10     2057.50     2105.20     55.52 o
   4  -6  10       74.87       75.09      8.56 o
   5  -6  10        2.75        4.63      2.85 o
   6  -6  10       11.56        2.18      8.97 o
   7  -6  10      264.58      239.33     32.93 o
   8  -6  10      303.20      297.70     38.65 o
  -7  -5  10        0.15        3.58      8.77 o
  -6  -5  10        0.27        3.72      7.79 o
  -5  -5  10        0.42        7.65      7.60 o
  -4  -5  10        1.74        2.13      4.21 o
  -3  -5  10       10.57       16.56      8.88 o
  -2  -5  10       10.26       13.57      8.19 o
  -1  -5  10       10.29        8.26     11.12 o
   0  -5  10      117.40      111.98     11.90 o
   1  -5  10       47.72       50.98     11.49 o
   2  -5  10        1.23        2.92      6.23 o
   3  -5  10       95.52       94.32      8.89 o
   4  -5  10      231.88      240.54     13.80 o
   5  -5  10       20.47       24.74      3.90 o
   6  -5  10        0.17        6.64      8.36 o
   7  -5  10       36.03       30.88     10.89 o
   8  -5  10       25.79       12.72     11.60 o
  -8  -4  10       26.02       41.31     14.26 o
  -7  -4  10       77.14       98.41     20.48 o
  -6  -4  10       22.94       25.01     11.73 o
  -5  -4  10       18.20       15.48     10.54 o
  -4  -4  10      131.99      139.02     13.56 o
  -3  -4  10       36.71       40.61     11.49 o
  -2  -4  10       49.68       61.98      9.17 o
  -1  -4  10       30.51       31.94      7.65 o
   0  -4  10      389.93      372.92     20.39 o
   1  -4  10     1101.47     1052.20     34.96 o
   2  -4  10     1835.22     1890.13     44.53 o
   3  -4  10     2923.18     2951.93     84.89 o
   4  -4  10     3893.82     3822.75    129.36 o
   5  -4  10      506.27      483.76     19.07 o
   6  -4  10        3.29        5.52      7.57 o
   7  -4  10       15.02        5.48      9.73 o
   8  -4  10       48.43       33.04     15.70 o
  -8  -3  10        0.08        4.42      8.00 o
  -7  -3  10        0.64        3.58      8.54 o
  -6  -3  10        0.43        0.00      7.51 o
  -5  -3  10        2.44        9.02      8.89 o
  -4  -3  10        9.13        0.97      7.05 o
  -3  -3  10        9.47       10.45      4.16 o
  -2  -3  10       22.64       22.97      5.90 o
  -1  -3  10        5.98        0.55      3.99 o
   0  -3  10      200.50      203.25     14.85 o
   1  -3  10      324.33      361.75     15.69 o
   2  -3  10       13.11        8.11      2.76 o
   3  -3  10      214.40      234.70     28.94 o
   4  -3  10      101.14       93.07     11.51 o
   5  -3  10       23.48       21.20      5.40 o
   6  -3  10        0.29        0.50      7.74 o
   7  -3  10        6.36        1.89      7.33 o
   8  -3  10        0.29        0.05      9.62 o
  -9  -2  10       37.43       23.52     11.97 o
  -8  -2  10        0.11        0.00      8.41 o
  -7  -2  10      179.09      167.71     24.40 o
  -6  -2  10      464.61      478.12     38.09 o
  -5  -2  10      566.22      614.94     40.90 o
  -4  -2  10      484.10      458.49     33.96 o
  -3  -2  10      238.79      254.49     17.06 o
  -2  -2  10      155.42      150.64     18.19 o
  -1  -2  10      280.37      318.13     25.72 o
   0  -2  10      354.88      413.89     19.93 o
   1  -2  10     1319.13     1377.77     35.37 o
   2  -2  10     2385.97     2267.38     44.86 o
   3  -2  10     1831.43     1774.20     39.86 o
   4  -2  10     1230.59     1162.06     67.91 o
   5  -2  10     2355.81     2315.77     53.45 o
   6  -2  10      417.79      427.15     15.57 o
   7  -2  10        0.17        0.00      2.99 o
   8  -2  10        1.04       12.12     12.65 o
  -9  -1  10        0.15        0.00     12.73 o
  -8  -1  10        0.03        0.00     12.25 o
  -7  -1  10        0.02        0.00      9.81 o
  -6  -1  10        3.65        6.47      9.23 o
  -5  -1  10       22.50       18.50      9.29 o
  -4  -1  10       29.87       33.82      7.48 o
  -3  -1  10        7.54       16.62      7.05 o
  -2  -1  10       82.76       84.88     13.17 o
  -1  -1  10       39.13       35.86      6.17 o
   0  -1  10        0.31        2.49      3.68 o
   1  -1  10       32.63       25.17      5.15 o
   2  -1  10      257.61      266.17     13.22 o
   3  -1  10      562.04      557.57     19.61 o
   4  -1  10       67.83       78.10     11.88 o
   5  -1  10        2.26        0.90     11.78 o
   6  -1  10        0.73        0.00      4.24 o
   7  -1  10       27.95       19.96      8.86 o
   8  -1  10        1.33        7.20      6.46 o
 -10   0  10       47.45       52.50     16.12 o
  -9   0  10       38.83       41.59     15.11 o
  -8   0  10       37.08       40.42     14.04 o
  -7   0  10       53.68       38.02     12.54 o
  -6   0  10      559.08      508.74     38.33 o
  -5   0  10     2297.79     2225.88     73.71 o
  -4   0  10     2376.36     2392.22     51.68 o
  -3   0  10     1680.62     1674.99     46.12 o
  -2   0  10      926.14      987.74     31.11 o
  -1   0  10       80.27       85.86      9.66 o
   0   0  10        2.45        4.82      3.39 o
   1   0  10        0.64        0.24      3.69 o
   2   0  10      679.87      708.47     21.61 o
   3   0  10     1245.09     1248.43     63.66 o
   4   0  10     1764.44     1719.70     44.15 o
   5   0  10       25.59       23.59      5.71 o
   6   0  10      415.22      451.80     34.20 o
   7   0  10       51.24       42.21      8.73 o
   8   0  10        0.40        3.77      9.59 o
 -10   1  10        0.46        0.00     10.29 o
  -9   1  10        0.03        0.00      8.70 o
  -8   1  10        2.31        0.00     10.78 o
  -7   1  10        1.68        0.00      9.52 o
  -6   1  10       23.63       14.14      5.71 o
  -5   1  10      138.71      141.94     13.46 o
  -4   1  10        1.46        6.67      5.01 o
  -3   1  10        9.66        9.77      4.31 o
  -2   1  10      213.33      230.90     15.03 o
  -1   1  10        6.27        9.29      4.33 o
   0   1  10        0.74        1.44      3.01 o
   1   1  10        1.50        6.34      4.20 o
   2   1  10        2.53        0.70      2.56 o
   3   1  10      219.29      224.10     12.63 o
   4   1  10      156.70      164.09     12.11 o
   5   1  10       73.73       83.94      9.05 o
   6   1  10        0.15        0.00      4.32 o
   7   1  10       45.49       52.31     10.38 o
 -10   2  10      115.41      132.25     25.33 o
  -9   2  10      153.65      121.40     23.58 o
  -8   2  10        7.77       17.70     11.64 o
  -7   2  10        0.03        9.35     10.36 o
  -6   2  10      210.33      184.77     22.46 o
  -5   2  10     1079.28     1048.59     35.11 o
  -4   2  10     4932.06     4969.42     88.29 o
  -3   2  10     4205.99     4384.88     89.51 o
  -2   2  10     2829.44     2910.90     54.29 o
  -1   2  10      225.04      249.15     15.40 o
   0   2  10      146.70      136.58      9.68 o
   1   2  10        4.30        7.53      3.36 o
   2   2  10      275.99      280.90     12.17 o
   3   2  10      330.55      354.75     16.52 o
   4   2  10     1040.97     1072.72     30.00 o
   5   2  10       77.39       84.82     12.07 o
   6   2  10       56.45       65.67     11.27 o
   7   2  10      111.81      127.82     15.80 o
 -10   3  10        2.86        0.00     10.03 o
  -9   3  10        2.76        2.75      8.80 o
  -8   3  10        4.59        0.28      8.63 o
  -7   3  10        1.24        2.95      8.41 o
  -6   3  10       35.71       21.69      8.42 o
  -5   3  10       66.42       63.55     10.31 o
  -4   3  10       41.41       32.62      5.36 o
  -3   3  10      145.64      153.91     10.72 o
  -2   3  10       48.22       44.63      7.34 o
  -1   3  10       37.89       36.87      6.44 o
   0   3  10       35.81       32.47      5.46 o
   1   3  10        0.17        1.78      2.86 o
   2   3  10       50.72       47.69     12.38 o
   3   3  10        3.83        7.78      3.66 o
   4   3  10       78.95       86.53      8.90 o
   5   3  10       58.08       56.09     10.38 o
   6   3  10        4.72        0.49      4.11 o
 -10   4  10      122.05      122.02     24.75 o
  -9   4  10      279.00      268.67     32.94 o
  -8   4  10       57.96       40.13     14.47 o
  -7   4  10        9.02       13.78      7.74 o
  -6   4  10        3.74        0.00      8.14 o
  -5   4  10      332.53      354.24     28.88 o
  -4   4  10     1596.38     1676.86     47.19 o
  -3   4  10     4130.23     4156.55     48.59 o
  -2   4  10     2427.14     2450.51     49.21 o
  -1   4  10     1503.20     1450.08     37.09 o
   0   4  10      270.34      283.18     12.78 o
   1   4  10        1.11        0.00      2.72 o
   2   4  10      185.80      186.99     23.78 o
   3   4  10        2.79        7.46      5.21 o
   4   4  10       71.33       50.00      9.07 o
   5   4  10       24.06        7.09      7.05 o
 -10   5  10        0.48        8.10     11.58 o
  -9   5  10       11.35        8.24      6.96 o
  -8   5  10        0.17        0.00      7.12 o
  -7   5  10        2.06        0.00     10.06 o
  -6   5  10        2.35        0.00      9.53 o
  -5   5  10        0.28        0.00      5.18 o
  -4   5  10       39.04       40.49      5.53 o
  -3   5  10      328.59      342.14     15.58 o
  -2   5  10       21.02       18.47      4.21 o
  -1   5  10        0.16        0.00      3.14 o
   0   5  10       23.57       22.27      4.16 o
   1   5  10       20.79       18.29      6.72 o
   2   5  10       45.82        9.76     15.45 o
   3   5  10        2.73        0.00      3.78 o
   4   5  10        2.90        2.21      4.03 o
   5   5  10        5.53        0.00     12.45 o
 -10   6  10      566.22      607.59     52.03 o
  -9   6  10      160.56      162.69     26.29 o
  -8   6  10      667.32      597.16     45.66 o
  -7   6  10        1.03        0.00      8.03 o
  -6   6  10        4.03        2.67      7.74 o
  -5   6  10      132.58      121.19     12.80 o
  -4   6  10      232.77      253.19     14.06 o
  -3   6  10      374.30      385.83     16.61 o
  -2   6  10     1716.07     1829.11     34.16 o
  -1   6  10      998.58      969.18     40.39 o
   0   6  10      368.72      371.63     17.59 o
   1   6  10        1.02        0.00      9.03 o
   2   6  10       20.27       13.45      7.31 o
   3   6  10        7.53        0.00      9.76 o
   4   6  10        0.30        0.00      9.18 o
 -10   7  10        0.29       14.04     10.41 o
  -9   7  10        2.97        7.66      6.30 o
  -8   7  10        7.70        5.57      8.42 o
  -7   7  10        1.23        4.59      6.07 o
  -6   7  10        4.69        3.57      7.44 o
  -5   7  10        3.43        3.39      4.77 o
  -4   7  10        0.75        0.00      3.47 o
  -3   7  10       22.66       17.09      5.71 o
  -2   7  10       27.75       32.49      5.98 o
  -1   7  10       70.87       67.19     14.67 o
   0   7  10       23.87       10.34      8.89 o
   1   7  10       31.09       18.38      8.63 o
   2   7  10       11.68        0.72     12.38 o
   3   7  10        0.13        0.00     13.89 o
  -9   8  10      615.44      690.24     51.50 o
  -8   8  10      199.93      209.49     27.72 o
  -7   8  10      349.57      351.05     23.30 o
  -6   8  10       37.02       27.93      6.44 o
  -5   8  10        2.85        2.81      5.27 o
  -4   8  10       20.03       18.80      7.16 o
  -3   8  10       29.57       25.63      5.71 o
  -2   8  10       82.33       72.48     17.42 o
  -1   8  10      355.05      395.00     40.67 o
   0   8  10      195.09      230.10     32.35 o
   1   8  10       16.61        4.17      7.03 o
  -8   9  10        2.41        0.00      9.76 o
  -7   9  10        0.04        0.00      4.20 o
  -6   9  10        0.29        0.00      5.38 o
  -5   9  10        0.40        0.00      3.81 o
  -4   9  10        1.23        0.00      9.72 o
  -3   9  10        8.83        2.27      6.65 o
  -2   9  10        0.51        0.00     12.91 o
  -1   9  10       34.22       44.99     16.04 o
   0   9  10       11.18        0.00     12.31 o
  -6  10  10      172.89      178.72     27.24 o
  -5  10  10       48.95       76.82     18.11 o
  -4  10  10        5.70       12.17     10.61 o
  -3  10  10        4.67        0.00      6.71 o
  -1  -9  11        2.78        0.00      6.12 o
   0  -9  11       21.15       32.65      8.13 o
   1  -9  11       17.95       22.29      7.03 o
   2  -9  11        0.87        6.89      8.55 o
   3  -9  11        0.08        2.02      4.13 o
   4  -9  11        6.89        0.00     11.05 o
   5  -9  11        1.40        0.30      8.71 o
  -3  -8  11        2.20        7.52      7.58 o
  -2  -8  11       52.31       57.06     14.56 o
  -1  -8  11      176.75      177.05     23.01 o
   0  -8  11      136.73      141.08     20.43 o
   1  -8  11       54.33       77.33     12.67 o
   2  -8  11      425.23      432.33     26.35 o
   3  -8  11      104.90       79.89     17.40 o
   4  -8  11        0.74        1.08      3.80 o
   5  -8  11       19.77       13.07      7.17 o
   6  -8  11       37.66       29.63     10.49 o
  -4  -7  11       10.93        0.00      7.33 o
  -3  -7  11        2.22       10.35      9.36 o
  -2  -7  11        2.01        2.22      7.96 o
  -1  -7  11        9.83       11.87      7.73 o
   0  -7  11       55.10       55.52     12.65 o
   1  -7  11        7.07        9.36     10.18 o
   2  -7  11       51.44       50.18      9.81 o
   3  -7  11       19.54       24.79     11.56 o
   4  -7  11       52.25       34.15     11.40 o
   5  -7  11        0.07        0.00     12.31 o
   6  -7  11       13.77        0.00      8.89 o
   7  -7  11       10.61        4.89      9.91 o
  -6  -6  11       54.13       59.02     15.68 o
  -5  -6  11      117.16      138.85     23.23 o
  -4  -6  11       11.64        7.16      7.28 o
  -3  -6  11        4.01        6.75      5.65 o
  -2  -6  11        2.10       15.89      8.54 o
  -1  -6  11      132.92      134.47     19.55 o
   0  -6  11      343.05      347.03     31.09 o
   1  -6  11      518.01      535.44     39.44 o
   2  -6  11       16.77       30.55     13.40 o
   3  -6  11      395.76      406.31     18.40 o
   4  -6  11      662.28      654.62     25.01 o
   5  -6  11        0.63        0.00      7.79 o
   6  -6  11       68.17       37.04     13.52 o
   7  -6  11       20.39       27.63     10.16 o
   8  -6  11       88.05       82.61     22.24 o
  -6  -5  11        1.06        0.00      9.68 o
  -5  -5  11        6.51        7.87      9.39 o
  -4  -5  11       11.28       13.67      7.24 o
  -3  -5  11       29.98       52.20     12.67 o
  -2  -5  11        0.00        4.06      5.52 o
  -1  -5  11        0.04        0.97      7.10 o
   0  -5  11        0.27        0.00      8.96 o
   1  -5  11        0.22        0.00      7.64 o
   2  -5  11      118.20      143.33     20.98 o
   3  -5  11       68.08       69.74      8.01 o
   4  -5  11       61.06       64.33      7.89 o
   5  -5  11        4.40        1.93      2.87 o
   6  -5  11        0.18        8.35      7.78 o
   7  -5  11       15.24        6.96      7.63 o
   8  -5  11        6.47        2.19     10.04 o
  -7  -4  11      240.03      273.70     32.47 o
  -6  -4  11      198.45      204.77     27.53 o
  -5  -4  11      307.32      341.36     33.08 o
  -4  -4  11       57.70       65.55     13.13 o
  -3  -4  11       63.11       62.98     14.85 o
  -2  -4  11       13.05       19.20     10.30 o
  -1  -4  11      103.33      120.76     17.76 o
   0  -4  11      310.14      287.90     28.49 o
   1  -4  11      755.63      684.34     42.29 o
   2  -4  11      348.96      358.36     19.24 o
   3  -4  11      840.66      832.58     28.27 o
   4  -4  11       78.15       67.03      8.13 o
   5  -4  11      447.21      434.47     18.80 o
   6  -4  11       43.74       54.65     15.46 o
   7  -4  11       11.05       23.66     12.53 o
   8  -4  11        5.31        0.00     10.30 o
  -8  -3  11        0.03        0.00     12.38 o
  -7  -3  11       22.09       19.17     11.33 o
  -6  -3  11       53.28       44.70     14.79 o
  -5  -3  11       10.43        8.77      8.49 o
  -4  -3  11        1.97        0.00      9.41 o
  -3  -3  11       15.11        2.93      6.58 o
  -2  -3  11       48.38       46.92     11.84 o
  -1  -3  11        0.30        3.82      6.34 o
   0  -3  11       56.15       42.92      7.42 o
   1  -3  11       21.97       20.43      6.67 o
   2  -3  11       70.99       63.77      8.36 o
   3  -3  11       26.87       20.60     13.50 o
   4  -3  11        7.36       13.80      5.50 o
   5  -3  11       28.46       25.35      7.30 o
   6  -3  11       23.12       31.42      9.59 o
   7  -3  11       35.80       40.95     14.58 o
   8  -3  11        0.39       38.43     11.16 o
  -9  -2  11       16.94       27.34     13.07 o
  -8  -2  11       27.32       17.10      8.78 o
  -7  -2  11       93.06      106.18     20.18 o
  -6  -2  11     1500.40     1491.45     68.81 o
  -5  -2  11      552.66      487.57     37.51 o
  -4  -2  11      475.85      436.99     34.43 o
  -3  -2  11       61.06       67.20     14.23 o
  -2  -2  11        8.94       10.78     12.60 o
  -1  -2  11      300.39      270.96     14.31 o
   0  -2  11        0.50        0.00      4.35 o
   1  -2  11      410.28      408.34     35.50 o
   2  -2  11       98.09       83.29      9.31 o
   3  -2  11       27.56       32.03      8.87 o
   4  -2  11     1757.03     1785.28     46.81 o
   5  -2  11        0.51        3.55      4.04 o
   6  -2  11      135.67      147.65     13.15 o
   7  -2  11      243.05      299.83     35.69 o
   8  -2  11        9.57        5.91      9.02 o
  -9  -1  11        1.09        4.54      6.53 o
  -8  -1  11        0.07        0.00     13.23 o
  -7  -1  11        0.43        0.00      7.96 o
  -6  -1  11      133.14      125.34     20.17 o
  -5  -1  11       67.05       61.22     14.32 o
  -4  -1  11       36.92       25.48      8.49 o
  -3  -1  11       46.42       35.01      7.43 o
  -2  -1  11       13.52        7.67      4.21 o
  -1  -1  11        3.14        4.06      3.34 o
   0  -1  11        4.85       10.47      7.07 o
   1  -1  11        0.15        1.21      2.97 o
   2  -1  11        2.46        0.00      3.06 o
   3  -1  11      104.55       90.78      9.86 o
   4  -1  11       46.21       35.00      6.67 o
   5  -1  11        2.71        0.00      3.64 o
   6  -1  11       18.84       12.99      4.97 o
   7  -1  11        1.17        8.94      4.22 o
   8  -1  11        1.03       27.15     13.23 o
  -9   0  11        2.53        1.37      8.34 o
  -8   0  11       15.49       11.81      7.73 o
  -7   0  11       66.44       79.93     17.01 o
  -6   0  11      186.35      206.93     25.38 o
  -5   0  11     3386.90     3176.15     92.57 o
  -4   0  11      944.35      881.49     47.09 o
  -3   0  11      601.37      545.51     25.05 o
  -2   0  11      512.92      502.66     23.29 o
  -1   0  11      125.98       88.59     10.18 o
   0   0  11      118.02      115.35      8.98 o
   1   0  11       44.88       50.97      6.69 o
   2   0  11      193.19      190.82     11.86 o
   3   0  11        9.85        6.96      3.45 o
   4   0  11      442.81      423.60     17.94 o
   5   0  11      912.93      907.13     27.24 o
   6   0  11        4.65       16.80      5.99 o
   7   0  11       45.81       48.10      9.24 o
 -10   1  11        9.03        0.00      7.61 o
  -9   1  11        0.03       17.53     11.73 o
  -8   1  11        2.76        0.00      9.06 o
  -7   1  11       12.00        4.83      6.08 o
  -6   1  11        3.11        0.00      8.97 o
  -5   1  11       19.18       32.47     11.40 o
  -4   1  11      383.74      376.98     17.53 o
  -3   1  11      246.05      259.59     13.83 o
  -2   1  11       44.41       36.81      5.21 o
  -1   1  11       36.68       37.50      5.35 o
   0   1  11       42.52       40.10      5.03 o
   1   1  11        9.11       14.05      3.88 o
   2   1  11       14.44       19.99      4.02 o
   3   1  11        3.10        0.00      3.16 o
   4   1  11       31.39       26.49      4.91 o
   5   1  11       68.80       81.52     10.97 o
   6   1  11       23.29       20.29     11.89 o
   7   1  11        3.46        4.43     10.44 o
 -10   2  11      168.70      159.61     27.79 o
  -9   2  11       23.45       14.75      6.99 o
  -8   2  11       11.68        7.86      8.95 o
  -7   2  11        1.83        2.73      7.33 o
  -6   2  11       70.92       67.97     14.12 o
  -5   2  11       91.83      104.86     17.20 o
  -4   2  11     3807.77     3844.83     55.02 o
  -3   2  11      857.89      840.54     24.73 o
  -2   2  11        0.08        0.77      2.98 o
  -1   2  11     1121.61     1114.00     23.84 o
   0   2  11      775.45      735.46     19.41 o
   1   2  11      323.57      320.76     13.15 o
   2   2  11      175.91      192.86     12.20 o
   3   2  11        0.02        0.00      5.15 o
   4   2  11      292.02      294.91     43.41 o
   5   2  11      115.43      112.69     14.58 o
   6   2  11      184.17      192.12     17.95 o
 -10   3  11        5.82        3.49     10.60 o
  -9   3  11        3.68        4.37      8.93 o
  -8   3  11        0.43        9.91     10.10 o
  -7   3  11        2.13        0.00      8.33 o
  -6   3  11       13.20        4.50      7.58 o
  -5   3  11       47.17       42.52     10.05 o
  -4   3  11      149.07      164.80     19.21 o
  -3   3  11       66.60       60.46      6.90 o
  -2   3  11       24.01       17.03      3.25 o
  -1   3  11       38.84       28.44      8.94 o
   0   3  11      172.98      163.10     13.86 o
   1   3  11      145.02      162.22     13.51 o
   2   3  11       17.85       16.72      4.40 o
   3   3  11        7.15        6.93      4.52 o
   4   3  11        2.58        0.00      6.50 o
   5   3  11       25.77       24.23      7.59 o
   6   3  11       15.35       35.90     10.15 o
 -10   4  11       63.16       74.70     19.67 o
  -9   4  11      295.59      307.81     36.17 o
  -8   4  11       23.09        6.50      7.41 o
  -7   4  11      252.03      220.64     26.77 o
  -6   4  11        0.48        0.00      7.11 o
  -5   4  11        6.28        0.00      7.82 o
  -4   4  11       53.95       48.10      8.37 o
  -3   4  11     1760.09     1798.68     31.37 o
  -2   4  11      590.87      606.71     25.72 o
  -1   4  11      331.34      338.68     19.18 o
   0   4  11     1764.14     1773.32     43.73 o
   1   4  11      434.12      436.19     21.91 o
   2   4  11        0.15        0.00      9.81 o
   3   4  11        1.23        0.00      3.28 o
   4   4  11       58.18       62.54     11.17 o
   5   4  11       10.76        7.65      7.85 o
 -10   5  11        7.67       15.36     11.10 o
  -9   5  11        1.56        0.00     11.60 o
  -8   5  11        3.80        0.00     12.39 o
  -7   5  11        3.76        8.28      8.38 o
  -6   5  11       14.50        6.75      5.62 o
  -5   5  11        0.58        0.00      7.47 o
  -4   5  11        4.24        3.57      4.71 o
  -3   5  11       17.20       13.75      4.80 o
  -2   5  11       58.79       61.87      7.27 o
  -1   5  11       40.83       33.73      6.44 o
   0   5  11       68.91       70.70     11.79 o
   1   5  11       33.06       20.43      5.59 o
   2   5  11        0.13        0.00      9.62 o
   3   5  11        2.82        0.00      6.10 o
   4   5  11        0.05        0.00     10.69 o
 -10   6  11      259.62      296.40     36.99 o
  -9   6  11       86.86      108.35     21.09 o
  -8   6  11       15.44       14.11      9.29 o
  -7   6  11       23.98       13.21      9.15 o
  -6   6  11      227.19      195.40     23.33 o
  -5   6  11      113.66      138.36     13.83 o
  -4   6  11       31.39       40.76      9.02 o
  -3   6  11       12.07       16.03      4.58 o
  -2   6  11      209.25      203.48     12.60 o
  -1   6  11       35.66       28.60      3.96 o
   0   6  11      475.06      516.47     28.98 o
   1   6  11      391.05      426.54     40.33 o
   2   6  11       71.88       78.87     10.31 o
   3   6  11       39.55       24.89     14.60 o
  -9   7  11       14.18        0.00      8.29 o
  -8   7  11        0.61        0.00      9.15 o
  -7   7  11        2.39        0.00      5.90 o
  -6   7  11       11.82        9.08      6.16 o
  -5   7  11        0.74        1.25      4.88 o
  -4   7  11        4.11        3.78      5.25 o
  -3   7  11        3.75        0.00      3.15 o
  -2   7  11       12.60       13.16      5.33 o
  -1   7  11        0.36        0.40      6.20 o
   0   7  11       28.28       17.29     10.25 o
   1   7  11        1.22       16.17     12.60 o
   2   7  11        1.54        5.97      7.53 o
  -9   8  11       85.58       87.05     19.04 o
  -8   8  11        6.45        1.71      6.81 o
  -7   8  11        1.21        8.93     10.72 o
  -6   8  11        2.46        0.00      6.78 o
  -5   8  11      446.30      468.64     25.00 o
  -4   8  11       65.17       72.66     10.06 o
  -3   8  11        2.01        7.72      4.00 o
  -2   8  11       54.97       61.71     16.92 o
  -1   8  11        3.74       11.14     10.32 o
   0   8  11        0.24        7.75      9.65 o
   1   8  11      130.83      150.86     27.89 o
  -7   9  11        0.05        0.00      5.74 o
  -6   9  11        3.72       10.05     10.71 o
  -5   9  11       23.40       26.81     13.13 o
  -4   9  11        3.51        3.47      8.03 o
  -3   9  11        1.48        2.88      8.78 o
  -2   9  11        3.53        0.00      7.26 o
  -1   9  11        1.31        0.00      9.14 o
  -1  -9  12        1.12        0.00      8.82 o
   0  -9  12       45.78       52.87     12.86 o
   1  -9  12        3.64        0.00     10.50 o
   2  -9  12        1.77        4.26      5.95 o
   3  -9  12        9.47        4.97      4.30 o
   4  -9  12       20.60       10.04      8.03 o
  -3  -8  12        6.61        0.00      8.27 o
  -2  -8  12        5.93       14.66      9.18 o
  -1  -8  12        0.89        9.67      7.63 o
   0  -8  12        3.24        0.00      7.39 o
   1  -8  12      296.86      280.65     21.89 o
   2  -8  12        2.54       14.65      7.66 o
   3  -8  12      136.52      126.84     21.59 o
   4  -8  12      188.93      194.08     28.52 o
   5  -8  12       56.99       71.84     17.78 o
   6  -8  12       51.08       46.51     14.78 o
  -4  -7  12        0.38        0.00      6.60 o
  -3  -7  12        0.08        0.00      7.11 o
  -2  -7  12       12.52        6.49      7.17 o
  -1  -7  12        0.11        0.15      8.04 o
   0  -7  12       57.41       46.05     12.08 o
   1  -7  12      104.64      107.00     19.69 o
   2  -7  12       33.51       28.19      9.31 o
   3  -7  12       36.53       35.20      8.02 o
   4  -7  12        0.76        4.96      7.38 o
   5  -7  12       26.35       22.01     11.47 o
   6  -7  12       43.57       60.26     17.64 o
   7  -7  12        2.70        0.00     14.19 o
  -5  -6  12       48.33       68.27     17.13 o
  -4  -6  12       35.35       40.14     13.21 o
  -3  -6  12       24.53       22.31     11.25 o
  -2  -6  12        0.10        0.00      6.06 o
  -1  -6  12       43.73       39.84     13.09 o
   0  -6  12        4.10        0.00      7.04 o
   1  -6  12      255.23      257.40     28.54 o
   2  -6  12     1084.84     1011.20     56.47 o
   3  -6  12       38.18       46.19      6.73 o
   4  -6  12       34.75       44.19      7.64 o
   5  -6  12      574.47      611.79     49.42 o
   6  -6  12      227.07      229.10     31.59 o
   7  -6  12        0.73        0.00     11.63 o
  -6  -5  12        0.00        0.00     11.31 o
  -5  -5  12        0.00        0.00      7.89 o
  -4  -5  12        0.14        2.89      6.77 o
  -3  -5  12        5.21        0.41      7.38 o
  -2  -5  12        0.37        0.00      6.28 o
  -1  -5  12        1.70        0.00      9.39 o
   0  -5  12        0.79        0.00     11.90 o
   1  -5  12        0.52        0.00      9.80 o
   2  -5  12      474.96      495.25     36.58 o
   3  -5  12      214.01      215.70     15.49 o
   4  -5  12        0.03        0.00      3.21 o
   5  -5  12       49.11       48.68     16.00 o
   6  -5  12       71.32       74.94     19.46 o
   7  -5  12        0.04        1.97      8.77 o
  -7  -4  12      257.37      223.82     30.96 o
  -6  -4  12       30.14       29.39     12.93 o
  -5  -4  12       45.99       58.13     16.01 o
  -4  -4  12      286.09      289.22     30.34 o
  -3  -4  12      545.69      556.46     41.13 o
  -2  -4  12      469.82      479.66     36.51 o
  -1  -4  12      101.45       94.01     16.72 o
   0  -4  12       85.76       87.91     17.59 o
   1  -4  12      394.05      406.96     21.96 o
   2  -4  12      795.80      747.83     42.53 o
   3  -4  12     1161.42     1104.27     46.28 o
   4  -4  12      181.76      171.38     13.20 o
   5  -4  12       29.53       34.56      5.47 o
   6  -4  12      585.25      650.32     52.02 o
   7  -4  12       10.23       14.94     12.36 o
  -8  -3  12        1.93        0.00     10.10 o
  -7  -3  12        0.09        3.59      7.21 o
  -6  -3  12        2.08        2.62      5.65 o
  -5  -3  12        1.95        0.00     11.79 o
  -4  -3  12        0.04        0.00      9.85 o
  -3  -3  12       21.96       25.69      9.45 o
  -2  -3  12       73.05       97.51     16.70 o
  -1  -3  12       39.20       23.18      8.76 o
   0  -3  12       26.87       20.73     13.37 o
   1  -3  12       32.64       27.14      7.44 o
   2  -3  12      107.90      117.84     23.50 o
   3  -3  12      154.77      146.90     16.55 o
   4  -3  12       52.51       41.71     11.37 o
   5  -3  12      186.88      190.51     14.34 o
   6  -3  12       37.56       44.09     15.69 o
   7  -3  12        0.05        0.00     10.62 o
  -8  -2  12        8.49        6.13      7.38 o
  -7  -2  12       20.53       12.88      9.66 o
  -6  -2  12      382.19      352.28     35.26 o
  -5  -2  12      109.40       94.11     17.71 o
  -4  -2  12      265.25      261.31     29.59 o
  -3  -2  12     2405.35     2392.98     80.59 o
  -2  -2  12     1665.77     1598.49     64.25 o
  -1  -2  12      230.12      229.93     20.30 o
   0  -2  12       17.92       18.55      4.50 o
   1  -2  12        0.11        0.69      8.06 o
   2  -2  12      146.84      132.19     12.21 o
   3  -2  12     1040.78      974.91     32.92 o
   4  -2  12      632.29      601.80     26.50 o
   5  -2  12      399.23      390.88     21.46 o
   6  -2  12        0.74        0.00     10.06 o
   7  -2  12      119.36      108.77     22.35 o
  -9  -1  12        0.08        0.30      5.84 o
  -8  -1  12       30.29       28.14     11.24 o
  -7  -1  12        3.19        0.00     13.70 o
  -6  -1  12       58.55       67.24     17.06 o
  -5  -1  12        0.71        0.00     10.53 o
  -4  -1  12        7.38        0.00     11.00 o
  -3  -1  12      205.80      211.26     23.92 o
  -2  -1  12       50.25       52.14      9.39 o
  -1  -1  12       56.84       60.24      7.09 o
   0  -1  12       24.28       19.14      4.22 o
   1  -1  12        0.98        0.07      4.15 o
   2  -1  12        1.12        4.53      3.58 o
   3  -1  12       14.58        9.97      3.67 o
   4  -1  12       36.36       31.84      5.32 o
   5  -1  12      161.45      163.42     11.60 o
   6  -1  12       16.14       24.40      6.48 o
   7  -1  12       20.78       23.63     12.39 o
  -9   0  12      119.49      166.75     27.45 o
  -8   0  12       47.99       38.14     13.80 o
  -7   0  12       14.50       10.56      6.86 o
  -6   0  12      131.64      108.39     19.01 o
  -5   0  12      331.05      329.57     31.92 o
  -4   0  12      142.25      121.31     17.38 o
  -3   0  12     2413.90     2367.84     76.88 o
  -2   0  12     2346.08     2297.04     42.11 o
  -1   0  12     1344.82     1271.60     31.01 o
   0   0  12      692.71      655.03     22.29 o
   1   0  12       19.30       11.53      3.08 o
   2   0  12       22.94       18.67      5.66 o
   3   0  12      129.52      127.23     10.21 o
   4   0  12      153.77      154.86     11.27 o
   5   0  12      207.34      208.65     14.79 o
   6   0  12      388.20      433.23     41.01 o
   7   0  12       23.34       35.32     15.11 o
  -9   1  12        0.08        0.00      9.62 o
  -8   1  12        1.58        0.00      8.36 o
  -7   1  12        2.51        6.53      9.14 o
  -6   1  12        4.66        0.00     12.26 o
  -5   1  12        5.38        0.00      5.98 o
  -4   1  12       38.04       22.35      8.80 o
  -3   1  12      296.10      294.28     18.65 o
  -2   1  12       96.90       94.02      8.73 o
  -1   1  12      121.33      143.86     10.51 o
   0   1  12       59.11       41.79      7.29 o
   1   1  12        0.36        0.00      2.67 o
   2   1  12        6.21        5.97      4.32 o
   3   1  12        2.84       12.24      7.79 o
   4   1  12        1.18        0.00      6.65 o
   5   1  12        1.34        0.00      5.10 o
   6   1  12        6.12        4.22      7.32 o
 -10   2  12       26.14       64.25     18.82 o
  -9   2  12       76.51       86.09     19.50 o
  -8   2  12      732.20      739.08     52.30 o
  -7   2  12      113.36       85.46     17.53 o
  -6   2  12       12.07        9.27      7.46 o
  -5   2  12      171.55      170.54     21.42 o
  -4   2  12       14.05       16.52      9.64 o
  -3   2  12       36.11       27.12      6.21 o
  -2   2  12     3031.86     2999.09     47.38 o
  -1   2  12     1456.97     1518.52     33.33 o
   0   2  12      417.26      386.92     17.21 o
   1   2  12       70.95       47.05      6.16 o
   2   2  12      331.23      315.22     16.19 o
   3   2  12       35.66       17.71      7.31 o
   4   2  12       53.61       58.73      9.89 o
   5   2  12       64.34       83.66     11.75 o
   6   2  12       73.24       75.92     12.30 o
 -10   3  12        1.16        6.80      7.62 o
  -9   3  12        0.37        0.58      9.86 o
  -8   3  12        3.18        8.46     10.20 o
  -7   3  12       42.13       53.73     15.84 o
  -6   3  12       16.61        5.95      5.93 o
  -5   3  12       48.25       45.99     10.30 o
  -4   3  12       38.82       37.16     11.00 o
  -3   3  12        0.30        9.35      4.43 o
  -2   3  12       90.32       89.53      8.42 o
  -1   3  12      452.63      489.03     18.83 o
   0   3  12       40.52       44.26      6.20 o
   1   3  12        9.95        8.39      3.36 o
   2   3  12       12.19        7.95      5.16 o
   3   3  12        2.05        0.73      7.54 o
   4   3  12        0.54        0.71      4.16 o
   5   3  12        3.19        0.00      6.46 o
 -10   4  12        0.59        0.00      6.56 o
  -9   4  12      423.97      457.84     44.40 o
  -8   4  12      250.92      295.41     33.49 o
  -7   4  12     1154.13     1055.92     58.69 o
  -6   4  12      361.32      379.65     32.95 o
  -5   4  12       13.63       14.34      8.25 o
  -4   4  12        6.56        5.24      9.41 o
  -3   4  12      899.76      933.13     27.06 o
  -2   4  12       16.07        7.99      4.12 o
  -1   4  12     1498.79     1567.84     33.52 o
   0   4  12       99.88      108.42      9.15 o
   1   4  12       36.07       42.52      6.08 o
   2   4  12      136.94      128.59     21.27 o
   3   4  12       24.16       29.28      7.56 o
   4   4  12        6.20        3.54      5.70 o
   5   4  12        0.88        0.00      5.68 o
 -10   5  12        0.66        0.00     15.49 o
  -9   5  12        8.32       39.29     14.68 o
  -8   5  12       17.89       10.49     11.27 o
  -7   5  12       17.96        6.43      7.98 o
  -6   5  12        7.07       10.73      8.20 o
  -5   5  12        0.70        4.90      6.88 o
  -4   5  12        9.99        7.84      4.52 o
  -3   5  12       51.68       67.31     10.41 o
  -2   5  12        4.93        0.00      3.98 o
  -1   5  12      234.71      261.80     17.84 o
   0   5  12       14.34        8.75      7.02 o
   1   5  12        8.15        5.39      7.43 o
   2   5  12       13.94        4.04      8.20 o
   3   5  12        2.39        9.68      8.29 o
   4   5  12        0.86        0.00      9.45 o
  -9   6  12       63.14       69.38     18.15 o
  -8   6  12      566.47      585.51     46.25 o
  -7   6  12      420.46      486.20     38.86 o
  -6   6  12     1502.99     1564.42     65.50 o
  -5   6  12       71.52       75.05     11.00 o
  -4   6  12       69.37       55.86      9.05 o
  -3   6  12       56.83       44.73      8.50 o
  -2   6  12     1071.22     1119.16     29.75 o
  -1   6  12        1.27        2.10      3.23 o
   0   6  12      184.84      172.66     14.20 o
   1   6  12       29.53       31.61     13.10 o
   2   6  12        1.58        0.00      7.75 o
   3   6  12        0.88        4.19      8.23 o
  -9   7  12       10.39        0.00      9.90 o
  -8   7  12        9.31        2.05      8.67 o
  -7   7  12       19.04       28.59     11.66 o
  -6   7  12       17.89       22.40      6.96 o
  -5   7  12       12.78        6.86      5.74 o
  -4   7  12        4.43        2.35      4.05 o
  -3   7  12       28.53       31.63      9.96 o
  -2   7  12        2.47        0.00      3.86 o
  -1   7  12        0.03        2.60      4.82 o
   0   7  12        1.14        7.00      9.32 o
   1   7  12       21.16        7.65     10.00 o
  -8   8  12       48.64       51.52     14.31 o
  -7   8  12      686.03      733.20     34.98 o
  -6   8  12      378.59      394.58     34.87 o
  -5   8  12      246.53      303.45     21.09 o
  -4   8  12       19.83       25.76     20.53 o
  -3   8  12        0.06        5.52      7.07 o
  -2   8  12        2.73        0.00      9.40 o
  -1   8  12      305.91      293.41     36.37 o
   0   8  12        0.84        0.00     11.87 o
  -6   9  12       24.00       23.24      9.28 o
  -5   9  12        0.51        0.00      9.85 o
  -4   9  12        0.76        1.65      7.45 o
  -3   9  12        0.56        5.10     10.16 o
  -2   9  12        0.13        0.00     11.94 o
   1  -9  13        1.26       14.87      7.08 o
   2  -9  13       12.71       16.85     11.16 o
   3  -9  13        1.74        0.00     12.17 o
  -2  -8  13        5.36        0.00     10.63 o
  -1  -8  13       47.18       47.63     13.63 o
   0  -8  13      150.98      190.50     26.08 o
   1  -8  13      196.40      210.11     28.50 o
   2  -8  13      145.49      171.36     18.55 o
   3  -8  13        0.77        6.17      5.80 o
   4  -8  13       24.70        0.00      9.04 o
   5  -8  13        6.84        4.52      7.20 o
  -4  -7  13        3.50        6.08      7.48 o
  -3  -7  13        7.68        0.00      6.22 o
  -2  -7  13       44.25       32.93     12.22 o
  -1  -7  13       39.80       31.10     11.18 o
   0  -7  13        0.54        1.75      7.06 o
   1  -7  13        8.81       11.57      8.70 o
   2  -7  13       13.55        6.85      8.62 o
   3  -7  13        0.55        0.00      7.73 o
   4  -7  13        9.02       15.12     11.22 o
   5  -7  13        0.09        0.00      8.40 o
   6  -7  13       58.27       86.29     21.62 o
  -5  -6  13       30.60       31.73     12.52 o
  -4  -6  13       13.12       14.51     10.89 o
  -3  -6  13       40.76       26.40     10.32 o
  -2  -6  13        0.34       12.76      8.46 o
  -1  -6  13       32.27       23.17     11.09 o
   0  -6  13       97.84       71.42     15.98 o
   1  -6  13      140.99      165.12     23.12 o
   2  -6  13      187.98      219.83     17.78 o
   3  -6  13      585.46      614.44     24.09 o
   4  -6  13        3.48        0.00      7.77 o
   5  -6  13        0.62        0.00     10.39 o
   6  -6  13      274.41      284.68     35.95 o
  -6  -5  13        0.00        0.00      7.95 o
  -5  -5  13       11.01       18.90     10.61 o
  -4  -5  13        1.26        7.10      9.27 o
  -3  -5  13        1.40        0.00      7.46 o
  -2  -5  13       27.44       44.20     12.15 o
  -1  -5  13       42.04       37.52      9.95 o
   0  -5  13       31.19       24.23      8.17 o
   1  -5  13       70.74       55.94     13.46 o
   2  -5  13        0.74        0.00      4.54 o
   3  -5  13        1.53        3.53     10.08 o
   4  -5  13       29.47       17.78      5.18 o
   5  -5  13        1.04        0.00      6.07 o
   6  -5  13       49.87       68.29     19.45 o
   7  -5  13       29.07       54.58     18.24 o
  -7  -4  13       35.33       77.46     19.48 o
  -6  -4  13        2.37        8.61      9.18 o
  -5  -4  13      388.14      409.04     38.38 o
  -4  -4  13      281.35      325.09     32.83 o
  -3  -4  13        2.40        0.00      8.05 o
  -2  -4  13       36.21       44.95     12.80 o
  -1  -4  13      109.89       41.48     17.55 o
   0  -4  13       27.65       21.14      8.38 o
   1  -4  13       66.09       68.87      9.39 o
   2  -4  13      160.06      164.40     14.44 o
   3  -4  13      206.67      181.47     14.54 o
   4  -4  13      772.48      743.23     50.52 o
   5  -4  13       24.56       21.64     10.66 o
   6  -4  13       64.05       61.26     17.19 o
   7  -4  13      213.00      231.03     34.25 o
  -7  -3  13       28.24       14.92     10.80 o
  -6  -3  13        7.86        0.00      7.78 o
  -5  -3  13        3.25        0.00     11.34 o
  -4  -3  13       96.19       71.53     16.33 o
  -3  -3  13        2.17        1.85      6.50 o
  -2  -3  13        2.78        0.39      5.66 o
  -1  -3  13        0.38        3.15      5.93 o
   0  -3  13       33.90       30.80      6.91 o
   1  -3  13       37.78       13.02      9.98 o
   2  -3  13        0.46        0.00      3.45 o
   3  -3  13       12.93        4.94      9.36 o
   4  -3  13       68.94       70.81      9.64 o
   5  -3  13       25.60       18.99     12.92 o
   6  -3  13       10.86       25.65     13.19 o
   7  -3  13        7.79       18.42     10.83 o
  -8  -2  13        0.84        9.03      8.87 o
  -7  -2  13       39.37       57.15     16.31 o
  -6  -2  13      315.21      348.97     36.86 o
  -5  -2  13       24.98       27.18      8.49 o
  -4  -2  13     1952.44     1973.84     77.92 o
  -3  -2  13       53.42       59.81     14.59 o
  -2  -2  13      128.75      120.30     19.16 o
  -1  -2  13        0.49        0.00      6.29 o
   0  -2  13        3.89        6.21      4.00 o
   1  -2  13      204.76      205.37     24.00 o
   2  -2  13      109.59       89.92     11.29 o
   3  -2  13       71.64       58.19      8.75 o
   4  -2  13       72.32       60.69      9.10 o
   5  -2  13      368.76      329.35     27.91 o
   6  -2  13       57.04       54.51     18.18 o
   7  -2  13       51.97       85.06     21.60 o
  -8  -1  13       39.56       26.97     11.22 o
  -7  -1  13       44.18       37.74     14.01 o
  -6  -1  13        6.27       29.37     12.77 o
  -5  -1  13        0.85       15.14     11.04 o
  -4  -1  13        2.72        0.00      7.17 o
  -3  -1  13        5.32        0.00     10.74 o
  -2  -1  13        3.11        0.00      5.30 o
  -1  -1  13        0.48        2.61      3.84 o
   0  -1  13       17.12       23.74      5.55 o
   1  -1  13       15.65       18.63      5.68 o
   2  -1  13       24.39       13.90      4.93 o
   3  -1  13       31.48       23.95      5.40 o
   4  -1  13       25.58       14.71      4.22 o
   5  -1  13        0.86        0.00      3.21 o
   6  -1  13        1.48        9.82      5.61 o
   7  -1  13        5.42        0.77      8.02 o
  -9   0  13      163.45      201.80     29.71 o
  -8   0  13        3.95       10.98      9.54 o
  -7   0  13       21.97        0.00      8.89 o
  -6   0  13        1.99        0.00     10.95 o
  -5   0  13     2066.69     2156.17     80.97 o
  -4   0  13        4.56        2.36      6.41 o
  -3   0  13     1489.01     1430.57     62.43 o
  -2   0  13       99.49       95.20     16.17 o
  -1   0  13       51.56       57.78     13.62 o
   0   0  13      541.76      558.73     26.27 o
   1   0  13       68.35       81.60     10.50 o
   2   0  13      372.18      395.96     19.76 o
   3   0  13      407.54      411.08     18.72 o
   4   0  13       41.08       41.25      8.00 o
   5   0  13       18.03       17.06      6.14 o
   6   0  13       46.70       24.31      7.19 o
  -9   1  13        0.00       14.08     11.19 o
  -8   1  13       37.10       38.08     14.69 o
  -7   1  13       20.79       14.87      8.84 o
  -6   1  13        3.32        0.00     10.95 o
  -5   1  13      248.36      248.20     27.94 o
  -4   1  13        1.16        2.36      7.89 o
  -3   1  13       59.86       46.44     11.37 o
  -2   1  13       49.31       58.74     12.83 o
  -1   1  13        0.01        1.58      6.22 o
   0   1  13       39.82       31.70      7.52 o
   1   1  13       28.96       31.55      7.34 o
   2   1  13       69.47       69.16     10.08 o
   3   1  13       15.55       15.51      6.51 o
   4   1  13        0.12        0.00      5.93 o
   5   1  13        7.74        0.96      4.56 o
   6   1  13       27.24       27.24      7.15 o
  -9   2  13      124.02      164.72     28.01 o
  -8   2  13      110.89       99.83     19.87 o
  -7   2  13       21.99        9.36      7.68 o
  -6   2  13       54.12       33.72     11.59 o
  -5   2  13       17.05       12.94      6.91 o
  -4   2  13     3574.13     3529.82     98.03 o
  -3   2  13      125.28      109.17     16.93 o
  -2   2  13      638.90      602.87     31.79 o
  -1   2  13       30.16       35.50      6.52 o
   0   2  13      109.95      122.83     10.45 o
   1   2  13      363.56      372.82     17.53 o
   2   2  13      335.94      391.21     23.13 o
   3   2  13      445.61      483.70     37.35 o
   4   2  13       44.89       54.82      9.97 o
   5   2  13        2.61        4.87      4.70 o
  -9   3  13        4.99        7.71      8.13 o
  -8   3  13        4.12        7.88      6.87 o
  -7   3  13        4.40       17.98     10.37 o
  -6   3  13        8.77       11.98      6.04 o
  -5   3  13       33.84       31.83     10.93 o
  -4   3  13       36.50       46.14     12.67 o
  -3   3  13       29.60       32.35      8.56 o
  -2   3  13       14.47       10.20      4.59 o
  -1   3  13       40.47       37.90      6.31 o
   0   3  13       10.20        9.25      4.56 o
   1   3  13        0.38        5.24      4.70 o
   2   3  13       50.17       59.94     15.37 o
   3   3  13       53.26       36.46     12.33 o
   4   3  13       10.82        5.23      5.11 o
   5   3  13        0.06        4.83      7.07 o
  -9   4  13      486.68      528.20     47.12 o
  -8   4  13      126.86      144.29     25.09 o
  -7   4  13       21.89       13.89      9.89 o
  -6   4  13      393.17      312.58     31.65 o
  -5   4  13       75.87       84.65     16.61 o
  -4   4  13        7.18        3.13     10.90 o
  -3   4  13     1934.30     2038.91     41.64 o
  -2   4  13      270.06      267.31     15.02 o
  -1   4  13        4.94        4.15      3.73 o
   0   4  13       59.14       58.40      7.28 o
   1   4  13       59.26       57.23      7.26 o
   2   4  13      457.79      503.34     42.15 o
   3   4  13       67.39       83.44     12.11 o
   4   4  13       72.75       85.63     12.64 o
  -9   5  13        2.26        7.75      7.94 o
  -8   5  13       10.18        0.00      8.95 o
  -7   5  13        0.09        8.84      7.09 o
  -6   5  13        7.50        8.15      8.27 o
  -5   5  13       19.70       16.48      8.52 o
  -4   5  13       11.20        6.24      4.86 o
  -3   5  13      136.20      119.24     12.83 o
  -2   5  13       35.99       35.74      6.43 o
  -1   5  13       22.79       16.93      4.41 o
   0   5  13        1.00        4.30      6.07 o
   1   5  13        2.76        0.39      6.13 o
   2   5  13       24.41       35.08     14.56 o
   3   5  13        3.30        0.00      4.92 o
  -9   6  13      327.87      368.82     38.62 o
  -8   6  13      575.02      598.61     46.78 o
  -7   6  13       40.56       73.76     17.52 o
  -6   6  13      236.85      251.37     27.05 o
  -5   6  13      289.68      284.63     21.23 o
  -4   6  13        9.94        1.02      5.23 o
  -3   6  13      129.45      128.25     16.07 o
  -2   6  13      347.91      386.57     25.09 o
  -1   6  13       24.95       11.49      5.57 o
   0   6  13       34.15       34.00      5.74 o
   1   6  13        0.01        0.00      7.97 o
   2   6  13       33.26       52.08     16.06 o
  -8   7  13        4.93        1.22      7.73 o
  -7   7  13       17.12       20.93     10.71 o
  -6   7  13        2.58        8.50      6.36 o
  -5   7  13       47.85       36.28      8.34 o
  -4   7  13       21.42       20.71      6.47 o
  -3   7  13        0.10        0.00      6.28 o
  -2   7  13        1.24        0.00     21.45 o
  -1   7  13       11.46       10.56      9.05 o
   0   7  13       10.30        0.34      9.59 o
   1   7  13        1.89        5.00     10.39 o
  -7   8  13       87.87       95.74     18.35 o
  -6   8  13       13.52        8.34      5.26 o
  -5   8  13      109.80      114.57     17.21 o
  -4   8  13      146.89      144.97     14.51 o
  -3   8  13       84.42      128.21     24.59 o
  -2   8  13       38.94       30.38     13.76 o
  -1   8  13       41.91       29.83     13.53 o
  -1  -8  14       14.22        9.08      6.82 o
   0  -8  14        4.65        3.35      8.98 o
   1  -8  14        3.42       15.30     10.93 o
   2  -8  14       49.52       39.85      9.41 o
   3  -8  14       17.46        3.86      8.73 o
   4  -8  14       75.62       94.78     22.12 o
  -3  -7  14        0.06        9.54      6.15 o
  -2  -7  14       19.19       50.58     14.45 o
  -1  -7  14       65.71       45.22     13.61 o
   0  -7  14        0.80        4.81     10.27 o
   1  -7  14        3.30        0.00      6.63 o
   2  -7  14        3.24        0.00      6.63 o
   3  -7  14        0.06        2.21      5.36 o
   4  -7  14       28.33       23.00     12.51 o
   5  -7  14       49.74       47.44     15.65 o
  -4  -6  14        6.24        8.47      8.02 o
  -3  -6  14       22.09       21.40     11.51 o
  -2  -6  14        0.05        8.53      7.52 o
  -1  -6  14      197.20      198.96     27.32 o
   0  -6  14      227.67      240.74     29.47 o
   1  -6  14        5.44        2.67      5.43 o
   2  -6  14       25.55       31.19     11.76 o
   3  -6  14       35.48       27.99      9.58 o
   4  -6  14      115.11       87.19     19.39 o
   5  -6  14      205.66      211.86     31.76 o
   6  -6  14      233.85      344.53     41.65 o
  -5  -5  14        3.75       10.65      9.13 o
  -4  -5  14        0.07        1.43      8.17 o
  -3  -5  14        0.58        9.10      6.11 o
  -2  -5  14       13.32       18.07     11.79 o
  -1  -5  14       49.02       60.85     15.48 o
   0  -5  14      115.10      121.82     20.94 o
   1  -5  14       79.47       95.55     18.73 o
   2  -5  14        2.27        3.01     10.45 o
   3  -5  14       70.88       58.52     20.79 o
   4  -5  14       11.81       10.28      9.26 o
   5  -5  14       22.96       25.60     12.64 o
   6  -5  14       18.93       48.15     16.71 o
  -6  -4  14       23.38       26.96     13.30 o
  -5  -4  14       18.33        0.00      9.45 o
  -4  -4  14        4.02        0.00      9.00 o
  -3  -4  14       15.40       10.49      7.85 o
  -2  -4  14       29.66       28.15     11.63 o
  -1  -4  14      251.41      338.74     33.03 o
   0  -4  14     1027.35      983.13     56.50 o
   1  -4  14      178.83      193.45     25.75 o
   2  -4  14       11.45       11.32      5.04 o
   3  -4  14       14.21        5.91      4.29 o
   4  -4  14       20.28       17.53      5.29 o
   5  -4  14       74.06       64.49     17.36 o
   6  -4  14      171.02      172.37     28.69 o
  -7  -3  14        2.61        0.00     11.63 o
  -6  -3  14       23.27       33.18     14.58 o
  -5  -3  14        0.82        5.09      8.13 o
  -4  -3  14        5.26        0.00     11.88 o
  -3  -3  14        0.88        0.00      9.38 o
  -2  -3  14       15.52       11.90      8.54 o
  -1  -3  14       19.39       26.68     10.54 o
   0  -3  14       96.46       87.26     16.81 o
   1  -3  14      269.28      269.16     19.39 o
   2  -3  14       16.17        9.59      9.32 o
   3  -3  14        0.06        0.00      9.28 o
   4  -3  14        1.36        0.00      3.71 o
   5  -3  14       18.19        3.45      8.49 o
   6  -3  14        6.83       30.56     13.50 o
  -8  -2  14       11.43       44.13     15.17 o
  -7  -2  14        9.75       32.82     16.35 o
  -6  -2  14      634.64      713.85     51.97 o
  -5  -2  14      168.69      182.07     25.64 o
  -4  -2  14      115.59       93.19     19.12 o
  -3  -2  14       13.22       20.98      9.20 o
  -2  -2  14       34.85       14.30      6.97 o
  -1  -2  14     1204.12     1111.65     57.27 o
   0  -2  14      287.21      317.45     33.08 o
   1  -2  14      670.12      656.71     29.49 o
   2  -2  14      413.48      387.92     22.62 o
   3  -2  14        4.65        5.96      3.84 o
   4  -2  14       54.66       44.42      8.05 o
   5  -2  14       14.93        0.00     11.22 o
   6  -2  14       21.73       24.06      9.00 o
  -8  -1  14        9.23       10.97     10.03 o
  -7  -1  14       52.06       66.81     17.45 o
  -6  -1  14       40.64       28.69     12.60 o
  -5  -1  14       22.27       25.86     11.07 o
  -4  -1  14       12.74        0.00     10.22 o
  -3  -1  14       10.74        0.00      8.82 o
  -2  -1  14        6.10        0.00      7.68 o
  -1  -1  14      140.81      156.68     22.27 o
   0  -1  14       66.52       59.82     14.14 o
   1  -1  14       56.10       67.92     15.49 o
   2  -1  14       54.43       59.81      9.66 o
   3  -1  14       42.05       43.34      7.64 o
   4  -1  14        1.21        0.00      6.14 o
   5  -1  14       35.94       27.61      7.34 o
   6  -1  14        0.22       10.65     11.01 o
  -9   0  14       44.55       45.52     16.04 o
  -8   0  14      235.63      235.01     32.90 o
  -7   0  14       34.23       37.57     13.53 o
  -6   0  14       91.70      117.84     20.32 o
  -5   0  14      719.38      737.22     50.16 o
  -4   0  14      259.20      233.14     26.74 o
  -3   0  14       91.66       75.68     15.41 o
  -2   0  14        5.45        2.90      5.84 o
  -1   0  14      692.95      723.67     44.50 o
   0   0  14     1120.09     1008.57     53.55 o
   1   0  14      209.38      193.33     24.08 o
   2   0  14      449.50      408.47     23.76 o
   3   0  14       61.15       65.13     13.31 o
   4   0  14        2.31        1.41      5.07 o
   5   0  14       28.51       40.76      8.67 o
   6   0  14       17.14       14.56      6.16 o
  -9   1  14        8.46       17.22     10.79 o
  -8   1  14       23.17       18.40     12.60 o
  -7   1  14       20.59       20.93     11.13 o
  -6   1  14       30.77       36.91     12.77 o
  -5   1  14       36.37       22.21     10.52 o
  -4   1  14       16.39       10.39     10.62 o
  -3   1  14       53.83       45.57     12.25 o
  -2   1  14        7.43        1.18      6.82 o
  -1   1  14       26.98       31.08     11.64 o
   0   1  14       70.06       78.04     11.04 o
   1   1  14       78.52       82.96     11.42 o
   2   1  14       24.90       23.84      7.46 o
   3   1  14       14.15       17.42      8.86 o
   4   1  14        0.27        0.00      5.99 o
   5   1  14        3.37        0.00      5.36 o
  -9   2  14       10.81       13.39      9.20 o
  -8   2  14      153.70      119.81     22.76 o
  -7   2  14      606.78      609.91     47.40 o
  -6   2  14      164.83      156.62     23.90 o
  -5   2  14      343.75      360.69     34.14 o
  -4   2  14      348.24      363.13     33.28 o
  -3   2  14        5.94        0.00      6.95 o
  -2   2  14      333.67      324.83     29.21 o
  -1   2  14       11.80        9.72      9.01 o
   0   2  14      455.00      468.64     25.48 o
   1   2  14     1061.62      995.40     37.47 o
   2   2  14       39.38       42.15      8.80 o
   3   2  14       14.42       17.45     10.94 o
   4   2  14       23.02       32.07      8.53 o
   5   2  14       12.64       20.56     10.23 o
  -9   3  14        0.39        0.00     11.50 o
  -8   3  14        0.88        0.00      9.18 o
  -7   3  14        9.59       10.46      9.11 o
  -6   3  14       39.21       30.67     13.04 o
  -5   3  14      163.70      149.33     22.08 o
  -4   3  14        2.40        4.51      7.23 o
  -3   3  14       21.74       29.00     10.42 o
  -2   3  14        2.64        2.80      4.33 o
  -1   3  14       26.26       22.15     10.72 o
   0   3  14        0.98        0.00     11.81 o
   1   3  14       99.27       81.52     11.56 o
   2   3  14       24.16       24.80      7.71 o
   3   3  14        2.92        0.00      6.05 o
   4   3  14        0.11        3.01      6.03 o
  -9   4  14        0.59        0.00     10.10 o
  -8   4  14       81.86       51.24     15.07 o
  -7   4  14      474.94      461.81     40.50 o
  -6   4  14      469.00      443.64     38.37 o
  -5   4  14      338.69      295.03     30.41 o
  -4   4  14      525.68      539.20     38.83 o
  -3   4  14       81.59       95.50     12.43 o
  -2   4  14      294.25      297.34     20.61 o
  -1   4  14      228.52      234.09     14.47 o
   0   4  14       13.69       11.10      3.76 o
   1   4  14      163.37      172.31     16.26 o
   2   4  14      200.36      215.09     29.01 o
   3   4  14       14.53       20.69      8.14 o
  -9   5  14        2.15        0.00     11.64 o
  -8   5  14        0.24       14.62      9.49 o
  -7   5  14        6.49        9.46      8.82 o
  -6   5  14       41.42       34.92     12.59 o
  -5   5  14       25.98        6.20      7.77 o
  -4   5  14        4.85       12.51     15.09 o
  -3   5  14       49.33       47.42      8.96 o
  -2   5  14        1.85        3.48      3.26 o
  -1   5  14       33.23       35.50      7.93 o
   0   5  14        1.39        1.04      4.63 o
   1   5  14        4.37        9.79      6.47 o
   2   5  14        1.36        0.00      7.01 o
  -8   6  14      139.16      139.33     23.68 o
  -7   6  14      212.69      266.18     31.15 o
  -6   6  14      164.81      167.20     23.81 o
  -5   6  14      310.21      293.79     22.31 o
  -4   6  14      528.66      547.04     28.78 o
  -3   6  14       73.10       60.66     15.82 o
  -2   6  14       10.61        6.35     13.14 o
  -1   6  14      179.04      159.48     30.84 o
   0   6  14       58.29       44.20      8.27 o
   1   6  14        3.13       19.69     12.56 o
  -8   7  14        0.23       19.98     11.39 o
  -7   7  14        8.42       19.22     11.76 o
  -6   7  14        8.82        9.07     14.34 o
  -5   7  14        7.80        3.52      6.17 o
  -4   7  14       10.54        7.20      5.99 o
  -3   7  14        3.72        0.00      9.43 o
  -2   7  14        0.00        0.00      4.99 o
  -1   7  14        5.60        0.00      8.46 o
   0   7  14        0.50        0.00     12.25 o
  -6   8  14       61.28       53.27     13.36 o
  -5   8  14      163.85      173.78     17.16 o
  -4   8  14       84.14      107.32     22.33 o
  -3   8  14       65.09       66.24     19.35 o
  -2   8  14       14.23       10.73     10.28 o
   1  -8  15       26.57       45.52     14.74 o
   2  -8  15       28.98       33.04      9.00 o
  -2  -7  15        1.97        7.59     11.56 o
  -1  -7  15        5.89       16.25     10.21 o
   0  -7  15       10.18       17.66     12.29 o
   1  -7  15       10.53       25.71     13.52 o
   2  -7  15        1.86        0.00      9.35 o
   3  -7  15        0.26        5.01     11.38 o
   4  -7  15        0.64        2.95     10.69 o
  -4  -6  15       39.00       25.21     11.25 o
  -3  -6  15      166.91      169.01     25.82 o
  -2  -6  15       62.25       54.52     15.74 o
  -1  -6  15       78.65      110.97     20.85 o
   0  -6  15        0.32        0.00     10.17 o
   1  -6  15       17.27       20.66     11.24 o
   2  -6  15       58.25       83.60     18.92 o
   3  -6  15       61.70       76.36     13.57 o
   4  -6  15        0.03        0.00      9.84 o
   5  -6  15        9.95        0.00     12.56 o
  -5  -5  15        9.33       13.12     10.57 o
  -4  -5  15        4.13        4.80      7.22 o
  -3  -5  15       67.14       68.41     16.22 o
  -2  -5  15       16.13       34.74     14.04 o
  -1  -5  15        1.99        0.50      6.32 o
   0  -5  15        0.09       11.70      9.06 o
   1  -5  15       17.68       10.83      8.36 o
   2  -5  15        5.94        5.71      6.62 o
   3  -5  15        2.08        0.00     10.04 o
   4  -5  15        8.37        0.00      8.88 o
   5  -5  15        0.04       15.64     10.71 o
  -6  -4  15        4.96        7.46      8.09 o
  -5  -4  15       24.77       20.85      9.28 o
  -4  -4  15        3.41        4.29      6.29 o
  -3  -4  15      166.24      198.68     27.13 o
  -2  -4  15     1257.23     1297.99     67.88 o
  -1  -4  15       32.39       28.96      9.69 o
   0  -4  15        0.05        5.24      8.59 o
   1  -4  15        0.24        4.51     10.11 o
   2  -4  15      113.69      180.71     26.06 o
   3  -4  15      167.91      190.81     27.16 o
   4  -4  15       54.96       59.11     17.40 o
   5  -4  15        6.54        1.88      6.89 o
   6  -4  15        3.19        0.00      9.75 o
  -7  -3  15        1.94        0.00      7.78 o
  -6  -3  15        2.22        0.24      9.87 o
  -5  -3  15       18.86        0.00      8.56 o
  -4  -3  15        5.56        5.15      7.88 o
  -3  -3  15        4.57        0.00     10.66 o
  -2  -3  15      118.60      128.95     22.29 o
  -1  -3  15       63.95       71.56     17.12 o
   0  -3  15        0.14        0.00      8.82 o
   1  -3  15       36.99       30.51     12.34 o
   2  -3  15       27.87       12.50      8.48 o
   3  -3  15       44.94       38.02      7.54 o
   4  -3  15       25.89       37.98     14.62 o
   5  -3  15        0.08        0.00      9.15 o
   6  -3  15        0.22        0.00     10.83 o
  -7  -2  15       37.06       34.57     14.18 o
  -6  -2  15       22.69       14.90      9.03 o
  -5  -2  15      199.39      227.23     29.74 o
  -4  -2  15       10.39        7.33      8.26 o
  -3  -2  15        0.62        0.00      6.85 o
  -2  -2  15      544.52      480.62     40.73 o
  -1  -2  15      933.23      877.70     53.88 o
   0  -2  15       47.35       51.94     13.34 o
   1  -2  15        3.56       14.09     11.20 o
   2  -2  15      142.59      135.34     21.54 o
   3  -2  15      280.40      318.57     34.39 o
   4  -2  15       77.07      102.95     21.27 o
   5  -2  15       30.12       35.86     15.28 o
   6  -2  15       38.47       15.92      9.37 o
  -8  -1  15        0.11       20.21     11.85 o
  -7  -1  15        2.24        0.00      7.92 o
  -6  -1  15        5.90        0.00      9.66 o
  -5  -1  15        0.06        3.66      6.89 o
  -4  -1  15        8.46       17.54      7.40 o
  -3  -1  15       52.26       47.71     13.85 o
  -2  -1  15        7.41        0.00      9.53 o
  -1  -1  15       45.60       41.72     13.86 o
   0  -1  15       52.73       53.49     14.77 o
   1  -1  15        0.44       17.00     10.51 o
   2  -1  15       25.53       29.82     12.39 o
   3  -1  15      102.75       90.75     18.16 o
   4  -1  15       75.35       97.84     20.86 o
   5  -1  15        0.31        2.49      7.54 o
  -8   0  15      108.49       87.84     20.89 o
  -7   0  15      186.45      227.92     31.27 o
  -6   0  15       41.06       35.59     12.02 o
  -5   0  15       59.06       53.71     15.15 o
  -4   0  15     1290.91     1368.60     67.42 o
  -3   0  15       16.02       14.27      7.55 o
  -2   0  15       23.98       13.29      6.40 o
  -1   0  15       73.42       72.17     16.09 o
   0   0  15      891.28      812.42     49.85 o
   1   0  15       29.37       11.84      8.30 o
   2   0  15      319.18      312.18     32.52 o
   3   0  15      120.41      132.58     14.83 o
   4   0  15      158.34      189.16     17.77 o
   5   0  15       32.27       39.96      8.62 o
  -8   1  15        5.30        0.00     12.19 o
  -7   1  15        5.32        0.00      7.97 o
  -6   1  15        9.43        4.74      8.88 o
  -5   1  15       42.35       31.12     11.69 o
  -4   1  15       63.51       57.79     15.62 o
  -3   1  15        1.57       23.59     12.74 o
  -2   1  15        0.19        0.00      8.52 o
  -1   1  15        0.19        0.00      9.23 o
   0   1  15       54.68       24.94      9.61 o
   1   1  15       18.91       19.90      7.12 o
   2   1  15        3.06       12.95      5.69 o
   3   1  15       42.91       49.25     13.56 o
   4   1  15       34.04       27.09      7.82 o
   5   1  15       13.97       16.32      6.38 o
  -9   2  15       92.88       93.29     22.76 o
  -8   2  15      231.54      227.35     31.51 o
  -7   2  15      193.14      188.65     28.32 o
  -6   2  15      385.84      356.04     35.95 o
  -5   2  15       16.09        4.37      9.45 o
  -4   2  15       86.72       83.13     16.77 o
  -3   2  15     1755.24     1760.73     73.16 o
  -2   2  15        3.94        1.96      7.55 o
  -1   2  15      100.94       94.35     12.12 o
   0   2  15       21.57       19.71      6.48 o
   1   2  15      127.27      109.00     13.33 o
   2   2  15        0.10        8.11      5.37 o
   3   2  15      233.10      249.41     28.51 o
   4   2  15       75.02       91.34     13.42 o
  -9   3  15        9.60       31.39     14.32 o
  -8   3  15        9.74       45.08     15.89 o
  -7   3  15       37.27       13.22      9.05 o
  -6   3  15       32.02       31.60     11.24 o
  -5   3  15       28.31       16.74      8.68 o
  -4   3  15       19.34       20.92      9.36 o
  -3   3  15       76.40       76.16     16.59 o
  -2   3  15       97.78       92.56     13.99 o
  -1   3  15        1.65        0.00      6.99 o
   0   3  15       12.08       21.16      7.74 o
   1   3  15        1.94        1.94      5.33 o
   2   3  15        1.66        0.00      4.78 o
   3   3  15        4.49        5.31      7.19 o
   4   3  15       10.55        4.42      5.22 o
  -9   4  15       76.22       85.26     20.01 o
  -8   4  15      165.88      204.47     28.83 o
  -7   4  15      158.29      153.26     24.51 o
  -6   4  15      165.32      155.96     24.31 o
  -5   4  15      357.95      369.00     34.21 o
  -4   4  15      288.97      272.43     29.05 o
  -3   4  15       74.63       71.46     11.62 o
  -2   4  15     1257.83     1264.57     44.19 o
  -1   4  15       35.64       33.00      7.62 o
   0   4  15       66.53       58.17     15.83 o
   1   4  15        4.66        6.76      5.90 o
   2   4  15        3.86        9.30     10.11 o
   3   4  15        5.05        6.88      8.55 o
  -8   5  15        9.60       16.19     10.50 o
  -7   5  15       11.52        1.37      8.17 o
  -6   5  15       12.08       13.45      9.08 o
  -5   5  15       17.56       15.68      9.30 o
  -4   5  15        0.42        0.00      5.76 o
  -3   5  15       65.93       70.33     10.88 o
  -2   5  15      122.13      140.09     17.84 o
  -1   5  15       16.89       12.34      5.97 o
   0   5  15        1.60        5.58      5.30 o
   1   5  15        0.39       12.11      8.98 o
   2   5  15        6.22        2.46      7.19 o
  -8   6  15        3.76        4.48      9.21 o
  -7   6  15       50.53       44.36     12.56 o
  -6   6  15      151.21      164.20     24.05 o
  -5   6  15       17.06       16.69      6.48 o
  -4   6  15       21.55       10.55      6.04 o
  -3   6  15      154.58      145.80     15.69 o
  -2   6  15       50.15       64.69     10.76 o
  -1   6  15      620.05      704.29     32.36 o
   0   6  15       36.57       39.97     14.85 o
   1   6  15        2.70        0.00     12.41 o
  -7   7  15        0.61       13.29      9.57 o
  -6   7  15        2.95        0.00      8.70 o
  -5   7  15        8.88        8.54      5.43 o
  -4   7  15        2.82        7.17      4.26 o
  -3   7  15        8.27       11.75      6.17 o
  -2   7  15       11.29        0.00      9.94 o
  -1   7  15       22.91       49.31     17.69 o
  -1  -7  16        6.01        5.84     10.12 o
   0  -7  16        2.81        8.07      9.28 o
   1  -7  16       21.53       26.68     11.75 o
   2  -7  16        2.05        0.00      8.40 o
   3  -7  16       16.57       16.47      8.36 o
  -3  -6  16       54.78       53.28     16.85 o
  -2  -6  16        6.20        0.00     13.17 o
  -1  -6  16      144.49      161.64     26.00 o
   0  -6  16       68.02       78.03     17.85 o
   1  -6  16      146.41      154.22     25.68 o
   2  -6  16        4.36        6.81      8.88 o
   3  -6  16        3.10       16.36      7.72 o
   4  -6  16       10.86        0.00     16.83 o
  -4  -5  16        6.18       20.14      8.91 o
  -3  -5  16        7.16        0.00      9.99 o
  -2  -5  16        1.17        0.00      9.05 o
  -1  -5  16        1.22        3.44      7.30 o
   0  -5  16       19.33       18.94     10.20 o
   1  -5  16        1.77        7.20      7.06 o
   2  -5  16        7.83       21.18     11.96 o
   3  -5  16       13.20       10.67      7.61 o
   4  -5  16        8.91        9.31     12.91 o
   5  -5  16        7.32        0.00     13.18 o
  -5  -4  16        4.92       24.09     12.64 o
  -4  -4  16        0.00        0.00      6.30 o
  -3  -4  16        0.81        0.00      8.87 o
  -2  -4  16        0.00        0.00      5.86 o
  -1  -4  16       10.83        3.12      7.33 o
   0  -4  16      410.90      425.76     40.31 o
   1  -4  16      281.67      316.90     35.14 o
   2  -4  16      235.74      248.77     32.04 o
   3  -4  16        0.06        0.00      8.62 o
   4  -4  16        0.94        0.00      8.59 o
   5  -4  16       11.57        0.00      9.94 o
  -6  -3  16        9.28        0.26      9.31 o
  -5  -3  16       41.40       33.41     13.07 o
  -4  -3  16        0.33       18.85     12.15 o
  -3  -3  16        9.24        0.81      8.85 o
  -2  -3  16       10.27       25.90     12.71 o
  -1  -3  16       10.39       13.29      7.71 o
   0  -3  16       48.08       51.33     14.62 o
   1  -3  16       39.06       67.29     17.91 o
   2  -3  16       14.42       29.41     12.31 o
   3  -3  16        9.24       14.88     10.83 o
   4  -3  16        1.79       11.10      9.12 o
   5  -3  16        1.72        0.00      9.96 o
  -7  -2  16       42.65       40.43     14.93 o
  -6  -2  16       83.39       85.42     21.11 o
  -5  -2  16      571.83      607.15     48.97 o
  -4  -2  16        0.04       16.37     11.32 o
  -3  -2  16        4.96        0.00      7.79 o
  -2  -2  16        9.43       21.11     12.38 o
  -1  -2  16        6.00        0.00      8.52 o
   0  -2  16       36.69       62.22     15.19 o
   1  -2  16     1158.90     1123.73     62.89 o
   2  -2  16      126.90      163.57     25.30 o
   3  -2  16      111.00      156.72     25.55 o
   4  -2  16        1.09        0.04      9.52 o
   5  -2  16        6.32        5.99      8.56 o
  -7  -1  16       23.30       24.04     10.55 o
  -6  -1  16        7.28        9.18      9.48 o
  -5  -1  16       52.68       34.54     14.41 o
  -4  -1  16       30.13       62.29     16.69 o
  -3  -1  16       40.47       45.48     13.79 o
  -2  -1  16       10.21       20.68      9.93 o
  -1  -1  16        0.04        3.13      6.65 o
   0  -1  16       12.80        4.85      7.24 o
   1  -1  16       75.72       84.13     18.31 o
   2  -1  16       75.55       66.44     17.18 o
   3  -1  16        6.01        9.84      8.24 o
   4  -1  16        0.38        3.06      8.74 o
   5  -1  16        1.32        0.00     11.72 o
  -8   0  16        1.48       14.49     13.01 o
  -7   0  16       13.87        0.00     12.27 o
  -6   0  16      344.29      337.01     36.34 o
  -5   0  16      220.30      241.17     30.10 o
  -4   0  16      949.31      993.56     59.46 o
  -3   0  16      107.91      121.78     21.16 o
  -2   0  16        2.80        0.00      8.45 o
  -1   0  16       45.27       40.08     12.18 o
   0   0  16       71.68       56.13     15.20 o
   1   0  16       48.91       73.14     16.31 o
   2   0  16      510.07      479.89     41.75 o
   3   0  16       52.99       53.49     15.45 o
   4   0  16       39.68       36.83      8.57 o
  -8   1  16        0.25        4.33      9.93 o
  -7   1  16        5.16        0.00      9.98 o
  -6   1  16        5.65        0.00     12.88 o
  -5   1  16        0.45        0.14      8.73 o
  -4   1  16       29.59       20.74     10.85 o
  -3   1  16      160.92      175.74     24.96 o
  -2   1  16       12.31       14.69      9.17 o
  -1   1  16        4.54        0.00     11.76 o
   0   1  16        2.18        0.00      8.15 o
   1   1  16        6.73        6.58      5.52 o
   2   1  16       27.84       25.81      8.24 o
   3   1  16       22.52       29.18      9.56 o
   4   1  16        7.64        3.23      9.33 o
  -8   2  16        0.57       11.49      9.55 o
  -7   2  16       26.62       26.34     13.41 o
  -6   2  16        0.18        0.00      9.48 o
  -5   2  16      638.67      654.19     48.41 o
  -4   2  16      381.66      394.11     36.90 o
  -3   2  16     1000.76     1074.07     58.58 o
  -2   2  16       84.67       89.96     17.87 o
  -1   2  16        3.48        1.33      9.12 o
   0   2  16        2.15        1.58      5.99 o
   1   2  16       45.46       41.25      9.57 o
   2   2  16        0.64        0.00      9.12 o
   3   2  16      127.66      139.42     23.20 o
  -8   3  16        0.22        0.00      9.44 o
  -7   3  16       10.33       15.31     10.13 o
  -6   3  16        8.18        4.38      6.64 o
  -5   3  16        0.29        0.00      9.85 o
  -4   3  16       27.15       21.24     11.32 o
  -3   3  16       57.96       53.55     15.12 o
  -2   3  16       11.34       26.30      8.25 o
  -1   3  16        1.50        9.72      6.39 o
   0   3  16        0.09        2.44      6.62 o
   1   3  16        1.27        1.04      4.22 o
   2   3  16        0.02        1.05      7.20 o
   3   3  16        3.15        0.00      8.28 o
  -8   4  16       34.48       38.80     14.08 o
  -7   4  16        0.62        0.00      8.87 o
  -6   4  16      111.71       91.96     18.23 o
  -5   4  16       62.96       48.79     13.51 o
  -4   4  16      387.98      405.67     36.42 o
  -3   4  16      321.44      332.83     23.97 o
  -2   4  16      312.16      332.81     23.85 o
  -1   4  16       33.67       37.65      9.15 o
   0   4  16        2.64        0.00      5.47 o
   1   4  16        0.87        0.00      5.77 o
   2   4  16        4.32        0.00      8.28 o
  -8   5  16        0.46        8.18     10.81 o
  -7   5  16        0.42        0.00      9.92 o
  -6   5  16        2.45        0.00     10.18 o
  -5   5  16       11.46        6.54     10.17 o
  -4   5  16       36.01       32.01     11.75 o
  -3   5  16       16.87       22.26      7.30 o
  -2   5  16        0.66        0.00      6.24 o
  -1   5  16        5.73       11.17      7.80 o
   0   5  16        2.41        0.00      5.74 o
   1   5  16        5.22        7.61      7.66 o
  -7   6  16       91.70      116.54     22.44 o
  -6   6  16       28.96       15.12      6.50 o
  -5   6  16      113.15      129.06     20.41 o
  -4   6  16       47.09       44.97      9.74 o
  -3   6  16      148.17      163.84     19.50 o
  -2   6  16       86.41      105.24     14.01 o
  -1   6  16        5.33        2.87     15.62 o
  -5   7  16        0.65        0.00      4.41 o
  -4   7  16        7.13        5.83      4.99 o
  -3   7  16        7.92       10.73      8.29 o
  -2  -6  17        0.43        2.63      7.16 o
  -1  -6  17      114.73      123.70     24.04 o
   0  -6  17        9.43        8.21     10.27 o
   1  -6  17        0.52        0.78      7.79 o
   2  -6  17       40.19       65.78     18.61 o
   3  -6  17       73.32      107.57     16.97 o
  -3  -5  17        0.02        0.00     11.21 o
  -2  -5  17        0.00        0.00      8.79 o
  -1  -5  17       14.03        6.60      7.65 o
   0  -5  17        8.41        5.78      7.26 o
   1  -5  17        2.79        0.00      7.84 o
   2  -5  17        0.11       15.25     12.36 o
   3  -5  17       35.36       39.70     15.03 o
  -5  -4  17        6.31       35.28     13.67 o
  -4  -4  17        1.45        0.63      8.60 o
  -3  -4  17       11.14       15.32     10.04 o
  -2  -4  17        4.40       18.58     10.52 o
  -1  -4  17        1.10        0.00      8.11 o
   0  -4  17      197.16      200.27     29.07 o
   1  -4  17        0.04        0.00      8.48 o
   2  -4  17        3.19       19.03     11.07 o
   3  -4  17      109.27      113.81     23.01 o
   4  -4  17      376.35      478.04     47.76 o
  -5  -3  17        0.04       22.33     15.18 o
  -4  -3  17        9.79       22.83     10.03 o
  -3  -3  17        0.12        0.00     10.21 o
  -2  -3  17        0.00        0.00      8.41 o
  -1  -3  17        0.44        0.00     11.53 o
   0  -3  17        0.01        6.68     10.43 o
   1  -3  17        4.64        7.30     10.26 o
   2  -3  17        0.37       10.18      9.15 o
   3  -3  17       15.09        9.09      9.26 o
   4  -3  17       67.89      115.66     24.75 o
  -6  -2  17       54.39       50.77     15.78 o
  -5  -2  17       63.52       52.09     14.93 o
  -4  -2  17       14.74       16.14     11.37 o
  -3  -2  17        6.14        5.97      7.42 o
  -2  -2  17      122.91      107.28     20.51 o
  -1  -2  17       55.72       25.24     10.64 o
   0  -2  17       27.94       10.34      7.08 o
   1  -2  17       23.28       35.46     12.92 o
   2  -2  17        0.83        8.53      9.68 o
   3  -2  17       34.69       30.63     12.92 o
   4  -2  17      230.45      301.07     37.36 o
  -7  -1  17       29.11       24.87     12.30 o
  -6  -1  17        4.01       21.26     13.53 o
  -5  -1  17        2.73        0.00     11.93 o
  -4  -1  17        2.10        7.06      7.12 o
  -3  -1  17        0.91        0.74      6.91 o
  -2  -1  17       10.61        2.59      9.11 o
  -1  -1  17        0.31        2.81      8.26 o
   0  -1  17        4.52        0.00      9.86 o
   1  -1  17        1.77        0.00      7.15 o
   2  -1  17        0.00        0.00      5.46 o
   3  -1  17        1.70        0.00      8.68 o
   4  -1  17       39.25       84.20     20.65 o
  -7   0  17       40.87       22.08     11.86 o
  -6   0  17       91.88       89.78     21.93 o
  -5   0  17       87.05       98.26     21.31 o
  -4   0  17        0.58       13.15     10.36 o
  -3   0  17       43.36       57.61     16.20 o
  -2   0  17       21.25        7.15      6.91 o
  -1   0  17       78.91      105.14     19.99 o
   0   0  17        0.17        0.00      5.73 o
   1   0  17       85.83       62.10     14.43 o
   2   0  17        3.70        4.71      8.86 o
   3   0  17        2.08        0.00      9.85 o
   4   0  17      122.76      143.38     25.86 o
  -7   1  17       15.15       24.56     12.61 o
  -6   1  17        6.47        8.62      7.71 o
  -5   1  17       21.54       27.96     12.12 o
  -4   1  17       11.53       17.38     10.02 o
  -3   1  17       40.78       45.59     15.61 o
  -2   1  17       15.50        6.17      8.94 o
  -1   1  17       12.69       17.39      9.61 o
   0   1  17        9.32       13.37      7.08 o
   1   1  17        5.82        3.64      7.78 o
   2   1  17        0.11        2.36      4.44 o
   3   1  17        0.12       15.33     11.77 o
  -7   2  17       30.25       40.80     15.05 o
  -6   2  17      139.80      115.67     21.90 o
  -5   2  17       37.01       41.23     13.47 o
  -4   2  17       12.83       22.45     10.14 o
  -3   2  17      172.68      200.67     26.70 o
  -2   2  17      116.51      123.74     21.12 o
  -1   2  17       40.09       39.08     12.51 o
   0   2  17      169.65      205.88     19.15 o
   1   2  17       17.10       28.01      8.31 o
   2   2  17       17.73        4.39      9.25 o
   3   2  17        6.90        0.00      6.31 o
  -7   3  17        0.07        4.44      7.28 o
  -6   3  17        2.53        0.00      9.01 o
  -5   3  17       23.94       16.11      9.62 o
  -4   3  17        4.50       10.55      9.16 o
  -3   3  17       12.79       23.74     11.14 o
  -2   3  17       23.38       33.06     13.96 o
  -1   3  17       31.48       46.08     10.34 o
   0   3  17       44.52       52.01     11.05 o
   1   3  17        7.09        2.73     17.68 o
   2   3  17        0.07        9.37      9.78 o
  -7   4  17        7.64        3.58      9.76 o
  -6   4  17       36.29       33.77     10.92 o
  -5   4  17       75.73       65.82     15.92 o
  -4   4  17        2.83        2.28      8.30 o
  -3   4  17       17.67       12.34      9.29 o
  -2   4  17      269.79      261.47     21.97 o
  -1   4  17      129.22      149.59     16.91 o
   0   4  17      112.14      120.30     18.80 o
   1   4  17       97.04      112.27     14.76 o
  -7   5  17        9.13       15.37     10.68 o
  -6   5  17        0.22        0.00      6.84 o
  -5   5  17        4.32        0.00     10.38 o
  -4   5  17        0.18        0.00     10.80 o
  -3   5  17        0.45        0.00      5.44 o
  -2   5  17       11.20       10.07      8.27 o
  -1   5  17       32.14       30.70      8.79 o
   0   5  17       23.87       20.12     15.39 o
  -5   6  17        5.05        0.00      6.72 o
  -4   6  17       13.51       12.62     15.30 o
  -3   6  17       58.09       60.25     11.66 o
  -2   6  17       48.61       35.14      8.67 o
  -2  -5  18        2.61        0.00     11.49 o
  -1  -5  18       14.15        6.34      7.54 o
   0  -5  18       11.08        9.40      7.24 o
   1  -5  18       14.69        0.00      8.87 o
   2  -5  18       60.97       63.07     19.23 o
  -4  -4  18       22.78       10.29      9.61 o
  -3  -4  18       47.69       19.03      7.65 o
  -2  -4  18        0.03        0.00      9.93 o
  -1  -4  18       15.32        2.81      7.50 o
   0  -4  18       25.55       24.26     12.09 o
   1  -4  18       15.66        3.64      7.20 o
   2  -4  18      213.01      238.80     33.44 o
   3  -4  18      203.56      258.48     35.57 o
  -5  -3  18        4.32       15.49     11.76 o
  -4  -3  18        5.21        8.66      7.67 o
  -3  -3  18        9.33       20.39     10.61 o
  -2  -3  18        4.00        5.17      6.22 o
  -1  -3  18        5.74       14.53      6.76 o
   0  -3  18        1.19        0.00     10.77 o
   1  -3  18       14.76       21.87     12.19 o
   2  -3  18       41.55       31.69     15.54 o
   3  -3  18       56.69       57.43     19.07 o
  -5  -2  18      210.31      245.66     34.45 o
  -4  -2  18      318.34      421.80     42.43 o
  -3  -2  18      106.23      124.56     23.52 o
  -2  -2  18      104.03      151.87     25.34 o
  -1  -2  18       14.04       20.95     11.32 o
   0  -2  18        1.58        0.00     10.97 o
   1  -2  18       35.86       52.43     16.65 o
   2  -2  18       69.11       71.30     17.97 o
   3  -2  18      217.90      261.64     34.75 o
  -6  -1  18       22.79       16.60     12.30 o
  -5  -1  18       15.37       27.84     12.80 o
  -4  -1  18       63.51       56.23     16.38 o
  -3  -1  18       29.03       42.30     14.00 o
  -2  -1  18       22.87       29.78     12.70 o
  -1  -1  18       13.06        7.80      8.25 o
   0  -1  18        0.03        0.00     10.01 o
   1  -1  18        0.03        6.64      7.60 o
   2  -1  18       16.71       14.90      8.91 o
   3  -1  18       28.51       11.65      8.24 o
  -6   0  18       39.38       36.83     15.35 o
  -5   0  18      211.42      200.28     29.86 o
  -4   0  18      501.30      503.12     45.21 o
  -3   0  18      560.14      602.24     49.23 o
  -2   0  18      236.36      236.74     31.97 o
  -1   0  18      125.90      126.53     22.82 o
   0   0  18        0.33        0.00      9.79 o
   1   0  18       41.52       44.08     14.75 o
   2   0  18       87.12       70.84     17.27 o
   3   0  18       50.65       66.46     17.38 o
  -7   1  18        0.41        0.00     15.80 o
  -6   1  18        2.76        0.00     10.32 o
  -5   1  18       48.13       71.58     18.79 o
  -4   1  18       97.75      104.84     21.72 o
  -3   1  18       77.53       63.68     16.95 o
  -2   1  18       65.03       75.08     18.34 o
  -1   1  18       34.06       19.64      8.43 o
   0   1  18        0.10        0.00     10.03 o
   1   1  18        7.62        8.62      7.71 o
   2   1  18        0.09        0.32      7.72 o
  -7   2  18       25.43       46.14     15.22 o
  -6   2  18        0.28        2.83      6.74 o
  -5   2  18      107.35      115.03     22.91 o
  -4   2  18      298.46      313.25     34.68 o
  -3   2  18      555.43      562.87     45.88 o
  -2   2  18      655.16      681.22     50.81 o
  -1   2  18      231.66      236.11     30.12 o
   0   2  18        0.56        5.33      9.70 o
   1   2  18        5.06        7.72      7.49 o
   2   2  18       18.36       14.51     17.29 o
  -7   3  18        0.15        0.13     10.72 o
  -6   3  18        2.41        0.00      7.96 o
  -5   3  18        6.95        3.19      8.51 o
  -4   3  18       42.87       22.33      7.91 o
  -3   3  18       66.53       59.37     15.23 o
  -2   3  18      104.52      131.15     22.83 o
  -1   3  18       53.92       54.01     11.36 o
   0   3  18        3.01        5.09      6.29 o
   1   3  18        4.49        1.01     12.30 o
  -6   4  18        6.93        0.00     10.46 o
  -5   4  18        5.25        0.00      7.53 o
  -4   4  18       65.83       78.83     17.08 o
  -3   4  18      231.08      244.08     29.94 o
  -2   4  18      449.12      485.57     32.18 o
  -1   4  18      305.55      348.30     26.11 o
   0   4  18       32.42       26.81      8.42 o
  -5   5  18        0.49        2.65      6.93 o
  -4   5  18        0.01        0.00     10.62 o
  -3   5  18       12.56       15.31      7.55 o
  -2   5  18       43.50       52.16     11.37 o
  -2  -4  19       23.05       17.65      8.55 o
  -1  -4  19       69.28       67.04     18.70 o
   0  -4  19       14.93       22.30      9.54 o
   1  -4  19       11.58        0.00     12.40 o
  -3  -3  19        2.33        0.00     10.00 o
  -2  -3  19        3.49        0.00     15.79 o
  -1  -3  19       15.13        5.94     11.13 o
   0  -3  19        2.82        0.00     12.94 o
   1  -3  19        0.98        0.00      7.90 o
   2  -3  19        0.07        0.00     12.66 o
  -4  -2  19      140.06      172.39     28.59 o
  -3  -2  19       30.62       29.40     12.52 o
  -2  -2  19       81.30       68.38     18.49 o
  -1  -2  19       97.84       85.76     21.16 o
   0  -2  19      165.61      133.31     24.77 o
   1  -2  19        0.03        1.80      7.34 o
   2  -2  19        3.25        0.00     12.05 o
  -5  -1  19       37.60       27.43     15.02 o
  -4  -1  19       32.23       43.75     17.05 o
  -3  -1  19       19.05        8.34      9.45 o
  -2  -1  19        3.05        0.00     12.55 o
  -1  -1  19       33.52       36.36     14.03 o
   0  -1  19       38.09       49.44     16.50 o
   1  -1  19       17.34        0.00      8.60 o
   2  -1  19        7.66        3.92      9.10 o
  -5   0  19      148.69      192.43     30.45 o
  -4   0  19      330.14      331.24     38.09 o
  -3   0  19      131.15      154.42     26.43 o
  -2   0  19        0.19        7.41      8.99 o
  -1   0  19      293.01      351.17     38.65 o
   0   0  19      115.12      112.11     22.16 o
   1   0  19      238.14      301.60     36.24 o
   2   0  19       35.33       24.04     10.57 o
  -6   1  19        0.18        0.00     10.91 o
  -5   1  19        3.28        7.45      7.62 o
  -4   1  19       32.12       33.20     13.96 o
  -3   1  19       32.03       27.03     12.20 o
  -2   1  19        2.71        2.19      8.88 o
  -1   1  19       26.89       18.78     12.52 o
   0   1  19       44.34       52.05     16.18 o
   1   1  19       49.78       55.59     17.61 o
  -6   2  19        7.24        5.68      9.49 o
  -5   2  19        2.90        3.33      7.25 o
  -4   2  19      124.90      122.47     22.49 o
  -3   2  19      278.56      296.26     35.49 o
  -2   2  19        3.75        2.67      8.35 o
  -1   2  19       26.12       36.45     13.98 o
   0   2  19      207.21      181.99     28.14 o
  -5   3  19        2.17        6.35      8.95 o
  -4   3  19        0.68        0.00      9.78 o
  -3   3  19       25.74       21.97     10.08 o
  -2   3  19        6.09       14.73      9.63 o
  -1   3  19        2.55       20.05     11.46 o
  -4   4  19        2.56        1.27      9.82 o
  -3   4  19       19.70       34.81     14.09 o
  -2   4  19       39.30       43.16     14.37 o
  -3  -2  20       77.89       62.46     16.69 o
  -2  -2  20      187.76      203.05     31.58 o
  -1  -2  20      236.99      228.54     33.88 o
   0  -2  20      396.45      464.39     47.19 o
  -3  -1  20       16.51       10.84      8.93 o
  -2  -1  20       31.44       27.75     12.52 o
  -1  -1  20       55.92       63.03     18.77 o
   0  -1  20       95.17      123.30     24.81 o
  -4   0  20       14.42       18.94     10.97 o
  -3   0  20      100.52      111.99     22.97 o
  -2   0  20       88.08       76.42     20.71 o
  -1   0  20      219.91      262.01     34.81 o
   0   0  20      291.47      342.31     40.14 o
  -4   1  20        1.63        0.00     10.86 o
  -3   1  20        4.22        0.00      8.25 o
  -2   1  20       14.72       19.61     10.24 o
  -1   1  20       37.49       34.56     13.78 o
  -4   2  20       91.96       86.97     19.59 o
  -3   2  20        0.62        0.00      8.40 o
  -2   2  20       47.86       62.10     17.67 o
 
